# Supplementary material for: Prevalence of multimorbidity in the Cypriot population; A cross-sectional study (2018–2019)
Source: PLoS One. 2020 Oct 26;15(10):e0239835. doi: 10.1371/journal.pone.0239835 (PMC7588119; doi:10.1371/journal.pone.0239835)
Supplement: S1 Data — (XLSX) [file pone.0239835.s001.xlsx]

## Sheet: Sheet1
Age	Age group	Gender	City	Residency	Marita status	Education status	Salary status	Physical activity	Smoking	BMI	BMI category	Hypertension	Hyperlipidemia	Thyroid diseases	Bowel syndrome	Gastric reflux	Asthma	Polycystic ovarian syndrome	Depression	Number of diseases	Multimorbidity	Multimorbidity level
45	3	0	3	1	1	3	1	2	1	19.3337	1	0	0	0	0	0	0	0	1	1	0	0
25	2	0	2	1	2	3	1	2	1	19,00391	1	0	0	1	0	0	0	0	0	2	1	1
50	3	0	3	0	1	3	3	1	2	22,89282	1	0	1	0	0	0	0	0	0	2	1	1
45	3	0	2	0	1	3	3	1	1	22,03857	1	0	0	0	0	0	0	1	0	1	0	0
27	2	0	1	0	1	3	2	1	1	22,75831	1	0	0	0	1	1	1	0	0	4	1	3
38	2	0	2	0	1	3	3	2	1	20,00457	1	0	0	0	1	1	0	1	0	5	1	3
25	2	0	2	0	1	3	2	1	1	24,67702	1	0	0	0	0	0	0	0	0	0	0	0
45	3	0	1	0	3	3	3	2	1	19,14063	1	0	0	0	0	0	0	0	0	1	0	0
55	3	0	2	0	1	2	3	1	1		4	0	0	0	0	0	0	0	0	1	0	0
33	2	0	1	0	2	3	2	2	1	19,97919	1	0	0	0	0	0	0	0	0	0	0	0
28	2	0	1	0	2	3	2	2	1	23,10843	1	0	0	0	0	0	0	0	0	0	0	0
23	1	0	3	1	2	3	1	2	1	19,72387	1	0	0	0	0	0	0	0	0	0	0	0
72	4	0	1	0	3	3	2	1	1	26,66667	3	0	0	0	0	0	0	0	0	0	0	0
58	3	0	1	1	1	2	3	2	1	22,64738	1	1	1	0	0	0	0	0	0	2	1	1
28	2	0	1	0	1	3	2	1	2	25,35154	3	0	0	0	0	0	0	0	1	1	0	0
19	1	0	1	0	2	3	1	2	2	22,23099	1	0	0	0	0	0	0	0	0	0	0	0
41	2	0	2	0	1	3	3	2	1	24,76757	1	0	0	0	0	0	0	1	0	1	0	0
47	3	0	2	0	1	3	3	2	1	24,4646	1	0	0	0	1	1	0	0	0	3	1	2
27	2	0	2	0	1	3	2	1	1	19,62827	1	0	0	0	0	0	0	0	0	0	0	0
27	2	0	1	1	2	3	2	1	1	21,56454	1	0	0	0	0	0	0	0	0	0	0	0
53	3	0	1	0	1	2	2	2	1	22,10029	1	0	0	0	0	0	0	0	0	0	0	0
37	2	0	3	0	1	3	2	1	1	24,60973	1	0	0	0	0	0	0	0	0	0	0	0
39	2	0	2	1	1	3	3	2	1	19,53125	1	0	0	0	1	0	0	0	0	3	1	2
25	2	0	4	0	2	3	2	1	1	22,14533	1	0	0	0	0	0	0	0	0	0	0	0
74	4	0	2	0	3	2	2	1	1	24,91349		1	1	0	0	0	0	0	0	4	1	3
42	2	0	1	0	2	3	3	2	2	18,20665	2	0	0	0	0	1	1	0	0	4	1	3
25	2	0	4	0	2	3	2	1	1	52,69299	4	0	0	0	0	1	0	0	0	1	0	0
18	1	0	3		2	2	1	1	1	23,06805	1	0	0	0	0	0	0	0	0	0	0	0
51	3	0	4	0	1	3	3	2	2	22,03172	1	0	1	0	0	0	0	0	0	1	0	0
22	1	0	2	0	2	3	1	1	2	27,68166	3	0	0	0	0	0	0	0	0	1	0	0
30	2	0	1	1	2	3	2	1	1		4	0	0	0	0	0	0	1	0	1	0	0
19	1	0	1	0	2	2	1	1	1	18,75	1	0	0	0	0	0	0	0	0	0	0	0
49	3	0	3	0	1	3		2	1		4	0	0	0	0	0	0	0	0	0	0	0
24	1	0	1	0	1	2	2	2	2	20,0692	1	0	0	0	0	0	1	0	0	2	1	1
54	3	0	1	0	1	3	3	1	2	20,0692	1	0	0	0	0	0	0	0	0	0	0	0
58	3	0	2	0	1	2	2	1	1	24,21875	1	0	0	0	0	0	0	0	0	0	0	0
30	2	0	3	0	1	3	2	1	1	17,84652	2	0	0	0	0	0	0	0	0	0	0	0
21	1	0	4	0	2	2	1	2	1	21,41095	1	0	0	0	0	1	0	1	0	2	1	1
26	2	0	3	0	1	3	2	2	1	28,22839	3	0	0	0	0	0	0	0	0	0	0	0
53	3	0	2	0	1	2	2	2	1	20,95717	1	0	0	0	0	0	0	0	0	0	0	0
42	2	0	4	0	1	3	2	1	2	24,97704		0	0	0	0	0	0	0	1	2	1	1
29	2	0	3	0	1	3	2	2	2	20,02884	1	0	0	0	0	0	0	1	0	3	1	2
19	1	0	4	1	2	2	1	2	1	22,22906	1	0	1	0	0	0	0	0	0	1	0	0
36	2	0	1	0	1	3	2	2	2	18,75	1	0	1	1	0	0	0	1	0	3	1	2
25	2	0	2	1	1	3	2	1	2	17,56965	2	0	0	0	0	0	0	0	0	0	0	0
32	2	0	1	1	1	3	2	1	2	24,00549	1	0	0	0	0	0	0	0	0	0	0	0
58	3	0	1	0	1	3	2	1	2	18,937	1	0	0	0	0	0	0	0	0	0	0	0
52	3	0	3	1	1	2	1	1	1	37,63785	4	0	0	1	0	0	0	0	0	1	0	0
45	3	0	2	0	3	3	3	1	1	22,64738	1	0	0	0	0	0	0	0	0	0	0	0
30	2	0	1	1	1	2	2	1	1	25,91068	3	0	0	0	0	1	0	0	0	1	0	0
50	3	0	2	0	1	2	2	1	1	24,31412	1	0	0	0	0	0	0	0	0	0	0	0
19	1	0	1	0	2	3	1	1	1	20,81166	1	0	0	0	0	0	0	0	0	0	0	0
65	4	0	1	0	1	2	2	1	1	33,87407	4	1	1	0	0	0	0	0	0	3	1	2
40	2	0	2	0	1	3	1	2	2	24,22145	1	0	0	0	0	0	0	0	0	0	0	0
20	1	0	4	0	2	2	1	1	2	23,80869	1	0	0	0	0	0	0	0	0	0	0	0
27	2	0	3	0	1	3	2	2	2	25,40282	3	0	0	1	1	0	0	0	0	2	1	1
79	4	0	2	0	1	1	1	1	1		4	0	0	1	0	0	0	0	0	4	1	3
20	1	0	2	0	3	3	1	1	1	18,73278	1	0	0	0	0	0	0	0	0	0	0	0
50	3	0	2	0	3	3	3	1	2	31,25	4	1	1	0	0	0	0	0	1	3	1	2
58	3	0	4	0	1	2	3	1	1	26,03749	3	0	1	1	0	0	0	0	0	2	1	1
45	3	0	2	0	2	3	2	2	1	22,49135	1	0	0	0	0	1	0	1	0	3	1	2
27	2	0	5	0	1	3	2	2	2	23,73324	1	0	0	0	0	0	0	0	0	0	0	0
48	3	0	2	0	3	3	3	1	1	20,76125	1	0	0	0	0	0	0	0	0	2	1	1
27	2	0	1	0	2	3	2	1	1	22,10029	1	0	0	0	0	0	0	0	0	0	0	0
50	3	0	1	0	3	2	2	1	2	18,28989	2	0	0	0	0	0	0	0	0	0	0	0
55	3	0	2	0	1	2	2	1	2	24,93075		1	1	0	0	0	0	0	0	3	1	2
22	1	0	1	0	2	3	2	1	2	26,17519	3	0	0	1	0	0	1	0	1	4	1	3
50	3	0	2	0	1	3	3	1	1	27,68166	3	0	0	1	0	0	0	0	0	1	0	0
28	2	0	3	1	1	3	2	1	1	23,98687	1	0	0	1	0	0	0	0	0	1	0	0
64	3	0	2	1	3	2	3	1	1	23,37258	1	0	0	0	0	0	0	0	0	0	0	0
22	1	0	3	0	2	3	2	1	1	21,98989	1	0	0	0	0	0	1	0	0	1	0	0
28	2	0	4	0	2	3	2	1	1	21,29529	1	0	0	0	0	0	0	1	0	1	0	0
51	3	0	1	0	1	3	3	2	1	23,73324	1	0	0	0	0	0	0	0	0	0	0	0
60	3	0	2	0	1	2	2	2	1	26,6436	3	0	0	0	0	1	0	0	0	1	0	0
26	2	0	2	0	2	3	2	1	1	17,79993	2	0	0	0	0	0	0	1	0	1	0	0
39	2	0	1	0	3	3	2	1	2	25,39063	3	0	0	0	0	0	0	0	0	0	0	0
25	2	0	1	0	2	3	2	1	1	25,01352	3	0	0	0	0	0	0	0	0	0	0	0
56	3	0	1	0	1	2	1	1	1	40,58268	4	1	0	1	0	1	1	0	0	5	1	3
44	2	0	3	0	1	3	2	2	1	21,48438	1	0	0	0	0	0	0	0	0	0	0	0
30	2	0	5	1	1	2	2	1	1	27,34375	3	0	1	1	0	0	1	1	0	4	1	3
42	2	0	2	0	1	3	2	1	2	22,85714	1	0	0	0	0	0	0	0	0	0	0	0
41	2	0	1	0	1	2	2	2	1	27,39092	3	0	0	0	0	1	0	1	0	3	1	2
18	1	0	1	0	2	2	1	2	1	21,45357	1	0	0	0	0	0	0	0	0	0	0	0
18	1	0	1	0	2	2	1	1	2	19,72318	1	0	0	0	0	0	0	0	0	0	0	0
25	2	0	1	0	2	3	2	1	1	20,93664	1	0	1	0	1	1	0	1	0	4	1	3
23	1	0	1	0	2	3	1	1	1	19,62827	1	0	0	0	0	0	0	0	0	0	0	0
28	2	0	1	0	2	3	2	1	1	19,73598	1	0	0	0	0	0	1	0	0	1	0	0
25	2	0	5	0	1	2	1	1	1	19,94806	1	0	0	1	0	0	0	0	0	1	0	0
47	3	0	2	0	3	3	2	2	1	23,30668	1	0	0	0	0	0	0	0	0	0	0	0
32	2	0	2	0	1	3	2	2	1	20,19558	1	0	0	0	0	0	0	0	0	0	0	0
35	2	0	5	1	1	2	1	1	1	28,04038	3	0	0	0	0	0	0	0	0	0	0	0
42	2	0	1	0	1	3		2	1	19,92188	1	0	0	0	0	0	0	0	0	0	0	0
26	2	0	4	0	2	3	2	1	2	22,89282	1	0	0	0	0	0	0	0	0	0	0	0
56	3	0	4	1	1	2	2	1	2	27,54821	3	0	0	1	0	0	0	1	0	2	1	1
52	3	0	5	1	1	1	2	1	1	23,61275	1	0	1	0	0	0	1	0	0	3	1	2
48	3	0	5	1	1	3	2	2	1	32,46191	4	0	0	0	0	0	0	0	0	0	0	0
46	3	0	2	0	1	2	3	2	2	22,40818	1	0	1	0	0	0	0	0	0	1	0	0
26	2	0	4	0	2	3	2	2	1	17,25838	2	0	0	0	0	0	0	0	0	0	0	0
47	3	0	1	0	1	2	1	1	1	35,15625	4	0	0	0	0	0	0	0	0	0	0	0
44	2	0	2	0	1	3	2	1	1	20,3125	1	0	0	0	0	0	0	0	0	0	0	0
27	2	0	1	0	1	3	2	2	2	21,71807	1	0	0	0	0	0	1	0	0	1	0	0
26	2	0	4	0	1	3	2	1	1	22,47659	1	0	0	0	0	0	0	0	0	0	0	0
25	2	0	3		2	3	2	1	1	33,91003	4	0	0	0	0	0	0	0	0	0	0	0
45	3	0	1	0	1	3	2	1	1	25,14861	3	0	0	0	0	0	0	0	0	0	0	0
25	2	0	1	0	2	3	2	1	1	33,6593	4	0	0	0	0	0	1	0	0	2	1	1
64	3	0	1	0	1	1	1	1	2	19,53125	1	0	0	0	0	0	0	0	0	0	0	0
26	2	0	1	0	2	3	2	1	1	15,62438	2	0	0	0	0	0	0	0	0	0	0	0
52	3	0	1	0	1	2	1	1	2	21,35991	1	0	1	0	0	0	0	0	0	3	1	2
46	3	0	1	0	1	2	3	1	1	26,10656	3	0	1	1	1	0	1	0	1	5	1	3
23	1	0	2	1	2	3	2	1	1	25,34435	3	0	0	0	0	0	0	0	0	0	0	0
45	3	0	2	0	1	3	3	1	1	24,80159	1	0	0	1	0	0	0	0	0	1	0	0
25	2	0	3	0	2	3	1	2	1	25,0995	3	0	0	0	0	0	0	0	0	0	0	0
32	2	0	2	0	1	3	2	1	1	20,32444	1	0	0	0	0	0	0	0	0	0	0	0
42	2	0	1	0	1	3	2	1	1	25,01352	3	0	0	1	0	0	0	0	0	1	0	0
68	4	0	1	0	1	2	1	1	1	35,55556	4	1	0	0	0	0	0	0	0	1	0	0
30	2	0	2	0	2	3	2	2	1	24,60973	1	0	0	0	0	0	0	0	0	0	0	0
18	1	0	1	0	2	2	1	2	1	17,85062	2	0	0	0	0	0	0	0	0	0	0	0
55	3	0	1	0	3	1	1		2	30,07813	4	0	0	1	0	0	0	0	0	3	1	2
21	1	0	1	0	2	2	1	1	1	19,03114	1	0	0	0	0	0	0	0	1	1	0	0
60	3	0	3	0	1	2	2	2	1	30,07813	4	0	1	0	0	0	0	0	0	1	0	0
37	2	0	1	0	1	3	3	2	1	20,54569	1	0	0	0	0	0	0	0	0	0	0	0
48	3	0	1	1	1	3	2	2	1	23,71185	1	0	0	1	0	0	0	0	0	2	1	1
32	2	0	4	0	2	3	2	1	1	19,53125	1	0	0	0	0	0	0	0	0	1	0	0
49	3	0	1	0	1	2	1	1	1	23,73324	1	0	1	0	0	0	0	0	0	1	0	0
25	2	0	5	0	1	3	1	1	1	21,45357	1	0	0	0	0	0	0	0	0	0	0	0
69	4	0	1	0	2	2	1	1	2	22,22222	1	0	0	0	0	0	0	0	0	0	0	0
32	2	0	3	0	1	3	3	1	1	22,76944	1	0	0	0	0	0	0	0	0	0	0	0
48	3	0	1	0	1	3	3	1	1	29,38476	3	0	1	0	0	0	0	0	0	1	0	0
41	2	0	1	1	3	2	2	1	2	23,45856	1	0	0	0	1	1	0	0	0	2	1	1
34	2	0	2	0	1	3	3	2	1	19,72104	1	0	1	0	0	0	0	0	0	1	0	0
54	3	0	1	0	2	3	3	2	1	35,9375	4	0	0	1	0	0	0	0	0	1	0	0
28	2	0	4	0	2	3	1	1	1	22,83288	1	0	0	1	0	0	0	0	0	2	1	1
52	3	0	2	0	1	3	3	1	1	29,13632	3	0	1	0	0	0	0	0	0	1	0	0
29	2	0	2	1	2	3	2	1	2	28,65014	3	0	0	1	0	0	1	0	0	3	1	2
24	1	0	2	0	2	3	2	2	2	19,7777	1	0	0	0	0	0	0	0	1	3	1	2
42	2	0	1	1	1	3	3	2	1	22,03857	1	1	1	0	0	0	0	0	0	2	1	1
27	2	0	1	0	1	3	3	1	1	24,22145	1	0	0	0	0	0	0	1	0	1	0	0
50	3	0	4	0	2	3	3	1	1	24,53897	1	1	1	0	0	0	0	0	0	2	1	1
28	2	0	1	1	1	3	3	1	1	20,2848	1	0	0	0	0	0	0	0	0	0	0	0
73	4	0	2	1	1	1	2	1	1		4	1	0	0	0	0	0	0	0	1	0	0
69	4	0	3	0	1	1	1	1	1	26,83518	3	1	1	0	0	0	0	0	0	2	1	1
45	3	0	1	0	1	2	1	1	2		4	0	0	0	0	0	1	0	1	3	1	2
31	2	0	3	1	1	3	2	1	1	20,56933	1	0	0	1	0	0	0	0	0	1	0	0
53	3	0	1	0	1	3	3	2	1	24,45606	1	0	1	0	1	0	0	0	0	2	1	1
40	2	0	2	0	1	3	3	2	2	24,97399		0	0	0	0	0	0	0	0	1	0	0
63	3	0	1	0	3	2	1	2	1	25,15315	3	0	0	0	0	0	0	0	0	2	1	1
51	3	0	2	0	1	2	2	1	2	21,09619	1	1	1	0	0	0	0	0	0	2	1	1
25	2	0	2	0	2	3	2	1	2	23,4375	1	0	0	0	0	0	0	0	0	0	0	0
53	3	0	1	0	1	2	2	1	1	35,15625	4	0	0	1	0	0	0	0	0	1	0	0
45	3	0	1	0	1	3	3	2	2	23,30668	1	0	0	0	0	0	0	0	0	0	0	0
25	2	0	1	0	2	3	2	1	1	23,61275	1	0	0	0	0	0	0	0	0	1	0	0
67	4	0	1	1	3	2	1	2	1	29,13632	3	0	0	1	0	0	0	0	0	3	1	2
55	3	0	1	0	1	3	3	2	1	32,43542	4	0	0	1	0	1	0	0	0	3	1	2
29	2	0	2	0	2	3	3	2	1	19,33373	1	0	0	0	0	0	0	0	0	0	0	0
30	2	0	5	1	2	3	2	1	1	27,40766	3	0	0	0	0	0	0	1	0	2	1	1
26	2	0	4	0	2	3	2	2	1	24,30462	1	0	0	0	0	0	0	0	0	0	0	0
50	3	0	1	0	3	1	2	1	2	25,95156	3	0	0	0	1	0	0	0	0	4	1	3
27	2	0	1	0	2	3	2	1	2	29,13632	3	0	0	1	0	0	0	0	0	1	0	0
39	2	0	3	0	1	2	1	1	1	17,99816	2	0	0	1	0	0	0	1	0	2	1	1
41	2	0	2	0	2	3	3	2	2	23,55556	1	0	1	1	1	0	0	0	0	4	1	3
27	2	0	5	1	2	3	2	2	1	18,81892	1	0	0	0	0	0	0	0	0	0	0	0
74	4	0	1	0	3	3	3	2	2	25,63117	3	1	1	1	1	0	0	0	0	4	1	3
30	2	0	5	1	1	3	2	1	1	21,19274	1	0	0	1	0	0	0	0	0	4	1	3
31	2	0	5	1	3	3	2	1	1	28,71972	3	0	0	0	0	0	0	0	0	0	0	0
29	2	0	1	0	1	3	2	1	1	18,55677	1	0	1	0	0	0	0	0	0	1	0	0
21	1	0	4	0	2	2	1	2	1	22,47659	1	0	0	0	0	0	0	0	0	0	0	0
36	2	0	1	0	2	3	1	2	1	22,15102	1	0	0	0	0	0	1	0	0	1	0	0
21	1	0	1	0	2	2	1	1	1	22,86237	1	0	0	0	0	0	0	0	0	0	0	0
24	1	0	2	0	2	3	2	2	1	21,71807	1	0	0	0	0	0	0	0	0	0	0	0
18	1	0	3	1	2	2	1	2	1	22,58271	1	0	0	0	0	0	0	0	0	0	0	0
46	3	0	2	0	1	3	3	1	1	23,45856	1	0	0	0	0	0	0	0	0	0	0	0
25	2	0	2	0	2	3	2	1	1	14,67876	2	0	0	0	0	0	0	0	0	0	0	0
59	3	0	3	0	1	3	3	1	1	32,74493	4	1	1	0	0	1	1	0	0	4	1	3
23	1	0	4	0	2	3	2	2	1	21,23057	1	0	0	0	0	0	0	0	0	0	0	0
19	1	0	3	1	2	2	1	1	1	17,99308	2	0	0	0	0	0	1	0	0	1	0	0
19	1	0	3	0	2	2	1	1	1	18,28678	2	0	0	0	0	0	0	0	0	1	0	0
42	2	0	2	0	1	3	2	2	1	29,13632	3	0	0	0	0	0	0	0	0	2	1	1
18	1	0	3	1	2	2	1	2	1	17,30104	2	0	0	0	0	0	0	0	0	0	0	0
62	3	0	5	1	3	2	2	1	1	29,72652	3	1	1	0	0	0	0	1	1	4	1	3
28	2	0	1	1	1	3	3	2	1	22,40818	1	0	1	0	0	0	0	1	0	2	1	1
24	1	0	3	0	2	2	1	2	2	22,77319	1	0	0	0	0	0	0	0	0	0	0	0
29	2	0	1	1	2	3	2	2	1	21,41095	1	0	0	0	0	0	0	0	0	0	0	0
22	1	0	2	0	2	3	1	2	1	19,4674	1	0	0	0	0	0	0	0	0	0	0	0
42	2	0	1	0	1	3	3	1	1	21,56454	1	0	0	0	0	0	0	0	0	0	0	0
24	1	0	1	0	2	3	2	1	2	22,06035	1	0	0	0	0	0	0	0	0	0	0	0
68	4	0	1	0	1	1	1	1	1	25,39063	3	0	1	0	0	0	0	0	0	1	0	0
63	3	0	2	0	1	3	2	1	1	34,60208	4	1	0	0	0	0	0	0	0	2	1	1
51	3	0	2	0	2	2	1	1	2	24,44728	1	0	0	0	0	0	0	0	0	1	0	0
41	2	0	2	1	1	3	2	1	1	22,23099	1	0	0	0	0	0	0	0	0	0	0	0
32	2	0	1	0	1	3	2	2	1	20,43817	1	0	0	0	1	0	0	0	0	1	0	0
35	2	0	2	1	1	3	3	1	1	22,77319	1	0	0	0	0	0	0	0	0	0	0	0
26	2	0	3	0	1	3	2	2	1	27,85201	3	0	1	0	0	0	1	1	0	3	1	2
65	4	0	2	0	1	3		2	2	30,46875	4	0	1	0	1	1	0	0	0	3	1	2
46	3	0	1	0	1	3	3	2	1	23,45856	1	0	0	0	0	0	0	0	0	0	0	0
34	2	0	1	0	1	3	2	2	1	22,83737	1	0	0	0	0	0	0	0	0	0	0	0
33	2	0	1	0	1	3	3	1	1	20,20202	1	0	0	0	0	0	0	0	0	0	0	0
23	1	0	4	0	1	3	1	2	1	18,55677	1	0	0	0	0	0	0	0	0	0	0	0
57	3	0	1	0	1	2	1	2	1	23,30905	1	0	0	0	0	0	0	0	0	0	0	0
39	2	0	2	0	3	3	3	2	2	20,07734	1	0	0	0	1	0	0	0	0	2	1	1
25	2	0	1	0	1	3	2	1	1	20,79673	1	0	0	0	1	1	0	0	0	3	1	2
23	1	0	3	1	2	3	2	1	1	19,53125	1	0	0	0	0	0	0	0	0	0	0	0
41	2	0	2	0	1	3	3	1	1	19,72387	1	0	0	0	0	0	0	0	0	0	0	0
37	2	0	3	0	1	3	3	2	1	24,22145	1	0	0	0	0	0	0	0	0	0	0	0
63	3	0	1	0	2	2	1	2	1	23,4375	1	0	0	0	0	0	0	0	0	1	0	0
45	3	0	1	1	3	2	2	1	2	27,1809	3	0	0	0	0	0	0	0	0	0	0	0
53	3	0	1	0	3	2	1	2	2	25,34435	3	0	0	0	0	0	0	0	0	1	0	0
38	2	0	2	1	3		3	1	1	24,05693	1	0	0	0	0	0	0	0	1	1	0	0
28	2	0	3	1	1	3	2	1	2	31,14187	4	0	0	1	0	0	0	0	0	1	0	0
27	2	0	1	0	2	3	2	1	2	35,43084	4	0	0	0	0	0	1	0	0	2	1	1
52	3	0	2	0	1	3	2	2	1	22,65625	1	0	0	0	0	0	0	0	0	0	0	0
24	1	0	1	0	1	3	2	1	1	20,39542	1	0	0	0	0	0	0	0	0	0	0	0
76	4	0	3	0	3	1	1	1	1		4	1	1	0	0	0	0	0	0	3	1	2
70	4	0	5	1	3	3	2	1	1	35,9375	4	0	0	0	1	0	0	0	0	2	1	1
51	3	0	1	0	3	2	3	2	2	21,63115	1	0	0	0	0	0	0	0	0	1	0	0
49	3	0	2	0	1	3	3	2	1	21,22789	1	0	0	0	1	0	0	0	0	1	0	0
31	2	0	1	0	2	3	2	2	2	20,39542	1	0	0	0	0	0	0	0	0	0	0	0
23	1	0	4	1	2	3	2	2	1	23,42356	1	0	0	0	0	0	0	0	0	0	0	0
27	2	0	5	1	2	2	1	1	1	23,33547	1	0	0	0	0	0	0	0	0	0	0	0
75	4	0	2	0	1	1	1	1	1	26,67276	3	1	1	0	0	0	0	0	0	3	1	2
30	2	0	1	0	2	2	2	1	1	25,39063	3	0	0	0	0	0	0	0	0	0	0	0
63	3	0	1	0	1	2	3	2	1	22,31328	1	0	1	0	0	0	0	0	0	1	0	0
38	2	0	5	1	2	3	3	1	1	22,30815	1	0	0	0	0	0	0	0	0	0	0	0
22	1	0	3	0	2	3	2	1	1	20,44914	1	0	0	0	0	0	0	1	0	2	1	1
26	2	0	3	1	2	3	2	2	1	21,51386	1	0	0	0	0	0	0	0	0	0	0	0
58	3	0	1	0	2	3	1	1	2	26,66667	3	0	0	0	0	0	0	0	0	0	0	0
49	3	0	1	0	1	2	2	1	1	29,13632	3	0	0	0	0	0	0	0	0	0	0	0
24	1	0	1	0	1	3	2	2	1	17,57813	2	0	0	0	1	0	0	0	0	1	0	0
42	2	0	5	1	1	3	3	1	1	23,4375	1	0	0	0	0	0	0	1	0	1	0	0
58	3	0	1	0	3	2	1	2	2	20,02884	1	0	1	0	0	0	0	0	0	1	0	0
30	2	0	1	0	2	3	2	1	1	20,70313	1	0	0	0	0	1	0	0	0	4	1	3
45	3	0	4	0	1	3	2	2	1	21,61281	1	0	0	0	1	0	0	0	0	1	0	0
23	1	0	1	0	2	3	2	2	1	30,24691	4	0	0	0	0	0	1	0	0	2	1	1
31	2	0	1	0	3	2	2	1	2	24,08822	1	0	1	0	0	0	0	1	0	2	1	1
23	1	0	4	0	2	3	1	1	2	18,3391	2	0	0	0	0	0	0	0	0	0	0	0
54	3	0	1	1	1	2	2	1	1	23,87511	1	0	0	0	0	0	0	0	0	0	0	0
19	1	0	4	1	2	3	1	1	2	20,82094	1	0	0	0	0	0	0	0	0	0	0	0
58	3	0	2	0	1	2	2	1	1	33,20313	4	0	0	0	0	0	0	0	0	0	0	0
88	4	0	2	0	3	3	3	1	1	26,66667	3	1	1	0	0	1	0	0	0	6	1	3
32	2	0	2	0	2	3	1	2	1	22,9854	1	0	0	0	0	0	0	0	0	0	0	0
24	1	0	1	1	2	2	1	1	1	21,23057	1	0	0	0	0	0	0	0	0	0	0	0
37	2	0	1	0	1	2	2	1	1	24,34176	1	0	0	0	0	0	0	0	0	0	0	0
45	3	0	1	1	3	3	2	2	1	27,34375	3	0	0	0	0	0	0	0	0	0	0	0
67	4	0	1	1	1	1	1	2	2	27,34375	3	0	1	0	0	0	0	0	0	1	0	0
28	2	0	4	0	1	3	1	2	1	20,65754	1	0	0	0	0	0	0	0	0	2	1	1
42	2	0	4	0	1	3	3	1	1	24,33748	1	0	0	0	0	0	0	0	0	1	0	0
25	2	0	3	0	1	3	2	1	1	24,44444	1	0	0	0	0	0	0	0	0	0	0	0
41	2	0	2	1	1	3	3	2	1	21,08281	1	0	0	0	0	0	0	0	0	0	0	0
24	1	0	1	0	2	3	2	1	1	17,68979	2	0	0	0	0	0	0	0	0	0	0	0
38	2	0	5	1	1	3	3	2	1	20,04745	1	0	0	0	0	0	0	0	0	0	0	0
40	2	0	2	0	1	2	2	2	1	22,31328	1	0	0	0	0	0	0	0	0	0	0	0
25	2	0	4	0	2	3	2	2	1	47,04731	4	0	0	0	0	0	0	0	0	0	0	0
26	2	0	2	0	2	3	1	1	1	20,38157	1	0	0	0	0	0	0	0	0	0	0	0
53	3	0	4	0	1	2	2	1	2	20,95717	1	0	0	0	0	0	0	0	1	1	0	0
25	2	0	1	0	2	3	2	1	1	16,20308	2	0	0	0	0	0	0	1	0	1	0	0
73	4	0	2	1	1	1	1	1	1	33,98438	4	0	0	0	0	0	0	0	0	1	0	0
38	2	0	2	0	1	3	3	1	1	23,72281	1	0	0	0	0	0	0	0	0	0	0	0
26	2	0	3	0	1	3	2	1	1	22,13674	1	0	0	0	0	0	0	0	0	0	0	0
32	2	0	2	0	1	2	2	1	2	29,75779	3	0	0	0	0	0	0	0	0	0	0	0
27	2	0	1	1	2	3	2	2	1	22,60026	1	0	0	0	0	0	0	0	0	0	0	0
44	2	0	1	0	1	3	3	1	1	22,50693	1	0	0	0	0	0	0	0	0	0	0	0
26	2	0	1	0	2	3	2	1	1	23,4375	1	0	0	0	0	0	0	0	0	1	0	0
53	3	0	1	0	1	2	2	1	2	19,33373	1	0	0	0	1	0	0	0	0	2	1	1
19	1	0	3	0	2	2	2	2	1	22,83737	1	0	0	0	0	0	0	0	0	0	0	0
28	2	0	3	0	1	3	3	1	2	22,30815	1	0	0	0	0	0	0	0	0	0	0	0
28	2	0	4	0	2	3	2	2	1	21,77384	1	0	0	0	0	0	0	0	0	0	0	0
27	2	0	1	1	1	3	2	1	1	17,92822	2	0	0	0	0	0	0	0	0	0	0	0
41	2	0	1	0	2	3	3	1	1	29,38476	3	1	0	1	0	1	1	0	0	4	1	3
64	3	0	2	0	1	3	3	2	1	25,47666	3	1	1	1	0	1	0	0	0	8	1	3
25	2	0	1	0	2	3	2	2	2	19,04507	1	0	0	0	0	0	0	0	0	0	0	0
63	3	0	1	0	1	2	1	2	1	31,25	4	1	1	0	0	0	1	0	0	4	1	3
27	2	0	1	0	2	3	1	2	2	23,62445	1	0	0	0	0	0	0	0	0	0	0	0
40	2	0	1	0	1	3	2	1	1	22,77319	1	0	0	0	0	0	0	0	0	0	0	0
58	3	0	3	0	3	3	3	1	2	24,76757	1	0	0	0	0	0	0	1	0	2	1	1
33	2	0	2	0	1	3	2	1	1	21,2585	1	0	0	0	0	0	0	0	0	0	0	0
37	2	0	3	0	1	3	3	1	2	27,74475	3	0	0	0	0	0	0	0	0	0	0	0
41	2	0	3	1	1	3	2	1	1	28,62879	3	0	0	0	0	0	0	0	0	0	0	0
67	4	0	1	0	1	1	1	1	1	27,88762	3	1	0	1	0	0	0	0	0	2	1	1
28	2	0	4	0	1	3	3	1	1	23,30668	1	0	0	0	0	0	0	0	0	0	0	0
39	2	0	1	0	1	2	2	2	1	23,833	1	1	0	0	0	0	0	0	0	1	0	0
81	4	0	1	0	3	1	2	1	1	22,03857	1	1	1	1	0	1	1	0	0	9	1	3
19	1	0	4	1	2	2	1	2	1		4	0	0	0	0	0	0	0	0	0	0	0
47	3	0	1	0	1	3	1	2	1	25,71166	3	0	0	0	0	0	0	0	0	0	0	0
73	4	0	2	0	1	2	1	1	1	28,959	3	1	0	0	0	0	0	0	0	1	0	0
45	3	0	1	0	3	2	2	1	2	27,34375	3	0	0	0	0	0	0	0	0	0	0	0
25	2	0	3	0	1	2	2	2	1	19,53125	1	0	0	0	0	0	0	0	0	0	0	0
33	2	0	1	0	2	3	2	1	2	22,22222	1	0	1	0	0	0	0	0	0	1	0	0
45	3	0	2	0	1	3	2	2	2	20,28123	1	0	0	0	0	0	0	0	0	0	0	0
60	3	0	1	0	1	3	3	2	1	21,45357	1	0	0	0	0	1	0	0	0	1	0	0
34	2	0	1	0	1	3	2	2	1	19,39619	1	0	0	0	0	0	0	0	0	0	0	0
52	3	0	1	0	1	2	2	1	2	29,7442	3	0	0	0	1	0	0	0	0	1	0	0
27	2	0	3	0	2	3	1	1	1	19,10009	1	0	0	0	0	0	0	0	0	0	0	0
18	1	0	2	0	2	2	1	1	1	20,32444	1	0	1	0	0	0	0	0	0	1	0	0
18	1	0	2	1	2	2	1	2	1	17,36111	2	0	0	0	0	0	0	0	0	3	1	2
18	1	0	1	1	2	2	1	1	1	27,2173	3	0	0	0	0	0	0	0	0	0	0	0
34	2	0	1	0	1	3	3	1	1	49,67492	4	0	0	1	0	0	0	1	0	4	1	3
19	1	0	2	0	2	2	1	1	1		4	0	0	0	0	0	0	0	0	0	0	0
30	2	0	2	0	3	3	2	2	1	52,70799	4	0	0	0	0	0	0	0	0	0	0	0
63	3	0	2	0	1	2	1	2	1	22,05805	1	0	0	0	0	1	0	0	0	2	1	1
26	2	0	5	1	1	3	1	1	2	26,17188	3	0	0	0	0	0	0	0	0	0	0	0
25	2	0	3	1	2	3	2	2	1	19,13265	1	0	0	0	0	0	0	0	0	0	0	0
30	2	0	4	0	1	3	2	1	1	21,2585	1	0	0	0	0	0	0	0	0	0	0	0
28	2	0	3	0	1	3	3	1	2	22,30815	1	0	0	0	0	0	0	0	0	0	0	0
55	3	0	4	0	1	2	2	1	1	29,13632	3	1	1	1	0	1	0	0	0	8	1	3
20	1	0	2	0	2	2	1	1	1	23,5078	1	0	0	0	0	0	0	1	0	1	0	0
42	2	0	2	0	1	3	2	2	1	21,36752	1	0	0	0	1	0	0	0	0	4	1	3
23	1	0	3	0	2	3	2	2	1	21,6041	1	0	0	0	0	0	0	0	0	0	0	0
43	2	0	1	0	1	3	2	1	1	24,76757	1	0	0	0	0	0	0	0	0	0	0	0
55	3	0	3	0	1	3	1	1	1	33,20313	4	1	0	0	0	0	0	0	0	1	0	0
40	2	0	3	1	1	3	2	2	1	17,70858	2	0	0	0	0	0	0	0	0	0	0	0
30	2	0	3	0	2	3	2	1	1	19,4674	1	0	0	0	0	0	0	0	0	0	0	0
41	2	0	5	1	3	3	2	1	2	24,65483	1	0	0	0	0	1	0	0	0	1	0	0
25	2	0	3	0	2	3	1	2	1	21,35931	1	0	1	0	0	0	0	0	0	1	0	0
25	2	0	2	1	2	3	2	2	2	24,97704		0	0	0	0	0	0	0	0	0	0	0
27	2	0	3	0	2	3	2	2	1	25,07619	3	0	0	0	0	0	0	0	0	0	0	0
72	4	0	1	1	1	1	1	1	1	23,30905	1	0	1	0	0	0	1	0	0	4	1	3
27	2	0	3	0	1	3	2			20,93212	1	0	0	0	0	0	0	0	0	0	0	0
25	2	0	3	1	2	3	2	1	1	29,29688	3	0	0	0	0	0	0	1	0	1	0	0
37	2	0	5	1	1	3	3	1	1	21,90758	1	0	0	0	0	0	0	0	0	0	0	0
24	1	0	2	1	2	3	2	1	1	19,81405	1	0	0	0	0	0	0	0	0	0	0	0
42	2	0	1	0	1	2	2	2	1	25,97012	3	0	0	0	0	0	0	0	0	0	0	0
26	2	0	3	1	2	3	2	1	2	28,65014	3	0	0	0	0	0	0	0	0	0	0	0
28	2	0	1	0	2	3	2	2	2	20,56933	1	0	0	0	0	0	0	0	0	0	0	0
26	2	0	3	1	2	3	2	2	2	23,52941	1	0	0	0	0	0	0	0	0	0	0	0
33	2	0	2	0	1	3	2	1	1	21,04805	1	0	0	0	0	0	0	0	0	1	0	0
56	3	0	3	0	1	3	3	1	1	27,05515	3	0	0	0	0	0	0	0	0	0	0	0
45	3	0	3	0	1	3	2	1	1	23,23346	1	1	0	0	0	0	0	0	0	1	0	0
25	2	0	3	0	2	3	2	1	1	19,49318	1	0	0	0	0	0	0	0	0	0	0	0
55	3	0	1	1	1	3	3	1	1	24,21875	1	0	1	0	0	0	0	0	0	1	0	0
41	2	0	2	1	1	2	1	1	1	27,34375	3	0	0	0	0	0	0	0	0	1	0	0
30	2	0	2	0	2	3	2	2	1	19,47341	1	0	0	0	0	0	0	1	0	1	0	0
44	2	0	2	0	1	3	3	2	1	25,52964	3	0	0	1	0	0	0	0	0	1	0	0
25	2	0	4	0	2	3	2	2	1	24,60938	1	0	0	0	0	0	0	0	0	0	0	0
70	4	0	1	0	1	1	1	1	1	31,25	4	1	1	0	1	1	0	0	0	5	1	3
24	1	0	2	0	2	3	2	1	1	25,55933	3	0	0	0	0	0	0	0	0	0	0	0
58	3	0	1	0	1	3	3	1	1	34,48416	4	1	1	0	1	1	1	1	0	6	1	3
32	2	0	3	0	1	3	1	1	1	23,1911	1	0	0	0	0	1	0	0	0	1	0	0
52	3	0	1	0	1	3	3	1	1	21,6041	1	0	0	0	0	0	0	0	0	1	0	0
71	4	0	2		1	2	1	2	1	22,67574	1	0	1	0	1	1	0	0	0	4	1	3
41	2	0	3	0	1	2	2	2	1	17,56965	2	0	0	1	0	0	0	1	0	2	1	1
27	2	0	2	0	2	3	2	2	1	19,94806	1	0	0	0	0	0	0	0	0	0	0	0
44	2	0	1	0	3	2	3	2	1	26,17188	3	0	0	0	0	0	0	0	0	1	0	0
51	3	0	3	0	1	3	3	1	1	29,24211	3	1	0	0	0	0	0	0	0	3	1	2
44	2	0	1	1	1	3	2	1	1	20,76125	1	0	0	0	0	0	0	0	0	0	0	0
52	3	0	4	0	1	3	2	1	2	23,42209	1	0	0	0	0	0	0	0	0	0	0	0
24	1	0	4	1	2	3	1	1	1	24,60938	1	0	0	0	0	0	0	0	0	0	0	0
45	3	0	1	0	1	3	3	1	1	29,32099	3	0	0	0	0	0	0	0	0	0	0	0
61	3	0	1	0	1	2	2	2	1	28,08433	3	0	1	1	0	1	0	0	0	3	1	2
26	2	0	2	0	2	3	2	2	1	20,70313	1	0	0	0	0	0	0	0	0	0	0	0
52	3	0	2	0	1	3	3	2	2	24,76757	1	0	0	0	0	0	0	0	0	0	0	0
19	1	0	4	0	2	3	1	2	1	19,03114	1	0	0	0	0	0	0	0	0	0	0	0
51	3	0	3	1	1	3	3	1	1	24,60938	1	0	0	0	0	0	0	0	0	0	0	0
29	2	0	1	1	1	3	2	1	2	21,64127	1	0	0	0	0	0	0	0	0	0	0	0
74	4	0	2	0	1	2	3	2	1	27,14158	3	0	0	0	0	0	0	0	0	2	1	1
26	2	0	3	0	2	3	2	2	1	21,48438	1	0	0	0	0	0	0	0	0	0	0	0
32	2	0	2	0	2	3	2	1	1	26,53376	3	0	0	0	0	0	0	0	0	0	0	0
29	2	0	1	0	2	3	2	1	2	21,48438	1	0	0	0	1	0	0	0	0	2	1	1
39	2	0	1	0	3	3	3	2	2	18,81892	1	0	0	0	0	0	0	0	0	0	0	0
54	3	0	1	1	1	2	2	1	1	26,43807	3	0	0	0	0	0	0	0	0	0	0	0
54	3	0	3	0	1	3	3	2	1	29,38476	3	0	0	0	0	0	0	0	0	0	0	0
39	2	0	1	0	1	2	2	1	2	23,38869	1	0	0	0	0	0	0	0	0	0	0	0
65	4	0	1	0	1	2	1	1	1	23,55556	1	0	0	0	0	0	1	0	0	1	0	0
29	2	0	3	0	1	3	2	2	2	21,10727	1	0	0	0	0	0	0	0	0	0	0	0
68	4	0	1	0	3	1	3	2	1	20,3125	1	0	1	0	0	0	0	0	0	1	0	0
31	2	0	1	0	1	3	3	2	2	21,67126	1	0	0	0	0	0	0	0	0	0	0	0
42	2	0	1	0	1	2	2	1	1	21,71925	1	0	0	0	0	0	0	0	0	0	0	0
27	2	0	1	0	2	3	2	1	2	22,64087	1	0	0	0	0	0	0	0	0	0	0	0
38	2	0	2	0	1	3	2	1	1	19,83471	1	0	0	0	0	0	0	0	0	0	0	0
25	2	0	4	1	2	2	2	2	1	24,60973	1	0	0	0	0	0	0	1	0	1	0	0
53	3	0	1	0	1	3	1	2	1	20,44914	1	0	1	0	0	0	0	0	0	1	0	0
37	2	0	2		1	3	3	1	2	27,34375	3	0	0	0	0	0	0	0	0	1	0	0
57	3	0	2	0	1	2	2	1	1	39,0625	4	1	0	1	0	0	0	0	0	2	1	1
26	2	0	1	0	2	3	2	1	1	22,66667	1	0	0	0	0	0	0	0	0	0	0	0
51	3	0	3	0	3	3	3	2	1	22,26563	1	0	0	0	0	0	1	0	0	1	0	0
24	1	0	1	0	2	3	2	2	2	23,33547	1	0	0	0	0	0	0	1	0	1	0	0
26	2	0	2	0	1	3	1	1	1	22,58271	1	0	0	0	0	0	0	0	1	2	1	1
26	2	0	1	0	2	3	3	2	1	18,73049	1	0	0	0	0	0	0	0	0	0	0	0
26	2	0	4	0	2	3	2	1	2	19,94806	1	0	0	0	0	0	0	0	0	0	0	0
30	2	0	1	0	2	3	2	1	2	21,875	1	0	0	0	0	0	1	0	0	1	0	0
60	3	0	1	1	1	3	2	1	1	29,7442	3	0	0	1	0	0	0	0	0	1	0	0
66	4	0	2	0	1	2	1	2	2	29,43213	3	0	0	0	0	0	0	0	0	0	0	0
60	3	0	3	0	1	2	2	1	1	23,49524	1	0	1	0	0	0	0	0	0	2	1	1
42	2	0	1	0	1	3	2	1	1	21,2585	1	0	0	0	0	0	0	0	0	0	0	0
41	2	0	4		1	2	2	2	2	24,00549	1	0	0	0	0	0	0	0	0	0	0	0
21	1	0	3	0	2	2	1	2	1	22,03857	1	0	0	0	0	0		0	0	1	0	0
20	1	0	3	0	2	2	1	2	1	23,1405	1	0	0	0	0	0	0	0	0	0	0	0
61	3	0	5	1	1	3	3	1	1	23,04688	1	1	1	0	0	0	0	0	0	4	1	3
51	3	0	3	0	1	2	3	1	1	28,73469	3	0	0	0	0	0	0	1	1	3	1	2
23	1	0	4	1	2	3	1	2	1	20,93664	1	0	0	0	0	0	0	0	0	0	0	0
26	2	0	1	0	2	3	2	2	1	17,47472	2	0	0	1	0	0	0	0	0	1	0	0
43	2	0	1	0	1	3	1	1	1	26,06168	3	0	0	0	0	0	0	0	0	1	0	0
26	2	0	1	1	1	3	1	1	1	15,82216	2	0	0	0	0	0	0	0	0	1	0	0
73	4	0	2	1	1	2	1	1	1	37,10938	4	0	0	0	0	0	0	0	0	1	0	0
25	2	0	1	0	2	3	2	2	2	22,05805	1	0	0	0	0	0	0	0	0	0	0	0
20	1	0	3	1	2	2	1	1	1	19,36247	1	0	0	1	0	0	0	0	0	4	1	3
33	2	0	2	0	1	3	3	2	1	19,81405	1	0	0	1	0	1	0	0	1	3	1	2
46	3	0	1	0	1	3	3	2	1	18,73049	1	0	0	0	0	0	0	0	0	1	0	0
25	2	0	2	0	1	3	1	1	1	24,50895	1	0	0	0	0	0	0	0	0	0	0	0
29	2	0	1	0	1	3	3	2	1	19,03114	1	0	0	0	0	0	0	0	0	0	0	0
55	3	0	1	1	1	2	1	1	2	33,91003	4	0	0	0	0	0	1	0	0	3	1	2
70	4	0	1	0	2	3	3	2	2	26,12495	3	1	1	1	0	1	0	0	0	5	1	3
19	1	0	1	0	2	3	1	1	1	18,97453	1	0	0	0	0	0	0	0	0	0	0	0
20	1	0	5	0	2	3	1	2	2	22,76147	1	0	0	0	0	0	0	0	0	0	0	0
78	4	0	1	0	1	1	1	1	1	34,20903	4	0	1	0	0	0	0	0	0	1	0	0
70	4	0	3	0	1	3	2	2	2	24,97399		1	1	0	0	0	0	0	0	3	1	2
39	2	0	3	0	1	3	3	2	1	23,87511	1	0	0	0	0	0	0	0	0	0	0	0
65	4	0	1	0	1	1	2	1	1	35,15625	4	0	0	0	0	0	0	0	0	2	1	1
36	2	0	1	0	1	2	2	2	1	26,95313	3	0	0	0	0	0	0	1	0	1	0	0
61	3	0	1	0	3	3	2	1	2	24,76757	1	0	0	0	0	0	0	0	0	0	0	0
44	2	0	1	0	1	2	1	2	1	32,32323	4	0	0	0	0	0	0	0	1	1	0	0
27	2	0	1	0	2	3	2	1	1	20,80856	1	0	0	1	0	1	0	0	0	3	1	2
29	2	0	1	1	2	3	2	2	1	19,59184	1	0	0	0	0	0	0	0	0	0	0	0
80	4	0	1	1	1	1	1	1	1	23,4375	1	0	1	0	0	0	0	0	0	4	1	3
75	4	0	2	0	1	3	2	2	1	23,58833	1	1	0	0	0	0	0	0	0	2	1	1
66	4	0	2	1				1	1		4	0	0	0	0	0	0	0	0	1	0	0
65	4	0	1	0	1	3	3	2	1	27,68166	3	1	1	0	0	0	0	0	0	3	1	2
58	3	0	2	0	3	2	2	2	1	24,21875	1	0	1	0	0	0	0	0	0	1	0	0
79	4	0	3	1	1	1	1	1	1	31,25	4	1	1	0	0	0	0	0	0	3	1	2
19	1	0	2	0	2	2	1	2	1	18,13202	2	0	0	0	0	0	0	0	0	0	0	0
30	2	0	2	0	2	3	2	1	1	20,0796	1	0	0	0	0	0	0	0	0	0	0	0
21	1	0	2	0	2	3	1	2	1	19,57168	1	0	0	0	0	0	0	1	0	1	0	0
26	2	0	1	0	2	3	2	1	1	17,2248	2	0	0	0	0	0	0	0	0	0	0	0
57	3	0	1	0	1	2	1	1	1	23,82813	1	0	1	0	0	0	0	0	0	1	0	0
45	3	0	1	0	1	2	2	2	1		4	0	0	0	0	0	0	0	1	2	1	1
45	3	0	1	0	1	3	3	1	2	19,14063	1	0	0	1	0	0	0	0	0	1	0	0
66	4	0	1	0	1	1	1	1	1	27,02581	3	0	0	0	0	1	0	1	0	6	1	3
31	2	0	1	0	2	3	2	2	1	20,20202	1	0	0	1	1	0	0	1	0	4	1	3
59	3	0	1	1	1	2	2	2	1	23,87511	1	0	0	0	0	0	0	0	0	0	0	0
50	3	0	5	1	1	2	2	1	1	29,41176	3	1	0	0	0	0	0	0	0	1	0	0
28	2	0	1	0	2	3	2	1	1	28,4055	3	0	0	0	0	0	0	0	0	0	0	0
53	3	0	1	0	1	2	2	1	2	24,16716	1	0	0	0	0	0	0	0	0	0	0	0
54	3	0	3	0	1	2	2	2	1	26,67488	3	1	0	1	0	0	0	1	0	4	1	3
33	2	0	3	0	1	3	3	1	1	20,2848	1	0	0	0	0	0	0	0	0	0	0	0
57	3	0	1	0	1	3	1	2	1	24,00549	1	1	1	0	0	0	0	0	0	3	1	2
26	2	0	1	0	2	3	2	2	1	20,0796	1	0	0	0	0	0	0	0	0	0	0	0
24	1	0	4	1	2	3	2	1	1	19,23356	1	0	0	0	0	0	0	0	0	0	0	0
55	3	0	1	0	3	2	2	1	2	20,54989	1	0	0	0	0	0	0	0	0	0	0	0
30	2	0	1	1	1	3	2	2	1	33,20313	4	0	0	0	0	0	0	0	0	0	0	0
27	2	0	5	0	1	3	2	2	2	23,73324	1	0	0	0	0	0	0	0	0	0	0	0
26	2	0	2	0	1	3	2	1	1	23,4375	1	0	0	0	0	0	0	0	0	0	0	0
55	3	0	4	0	1	2	2	1	1	20,56933	1	0	0	0	1	0	0	0	0	1	0	0
27	2	0	5	1	2	3	2	2	1	22,31328	1	0	1	0	0	0	0	0	0	1	0	0
28	2	0	1	0	1	3	2	1	1	22,13674	1	0	0	0	0	0	0	0	0	0	0	0
58	3	0	2	0	1	2	1	1	1	27,34375	3	0	0	0	0	0	0	0	0	1	0	0
50	3	0	3	0	1	3	3	1	2	26,50212	3	0	0	0	1	1	0	0	0	3	1	2
47	3	0	2	0	3	2	2	1	1	27,77671	3	0	0	0	0	0	0	0	0	0	0	0
59	3	0	2	0	3	2	3	1	2	23,4375	1	1	1	1	0	0	0	0	0	3	1	2
27	2	0	2	0	2	3	2	1	1	20,51913	1	0	1	0	1	0	0	1	0	4	1	3
52	3	0	1	0	1	2	2	1	1	25,15315	3	0	0	0	0	0	0	0	0	0	0	0
28	2	0	3	1	1	3	2	1	2	23,62445	1	0	0	0	0	0	0	0	0	0	0	0
79	4	0	2	0	1	1	1	1	1	26,43807	3	1	0	0	0	0	0	0	0	2	1	1
31	2	0	1	0	1	3	2	1	1	20,50493	1	0	0	0	0	0	0	0	0	2	1	1
28	2	0	4	0	2	3	3	1	1	19,83471	1	0	0	0	0	0	0	0	0	1	0	0
36	2	0	4	0	1	3	1	1	2	17,71542	2	0	0	0	0	0	0	0	0	0	0	0
63	3	0	1	0	3	3	1	2	1	24,00549	1	1	1	1	1	0	0	0	0	5	1	3
31	2	0	4	0	2	3	2	1	1	18,35938	2	0	0	0	0	0	0	0	0	0	0	0
60	3	0	1	0	1	1	1	1	1	32,34245	4	0	0	0	0	0	0	0	0	0	0	0
44	2	0	1	0	1	3	3	2	1	21,09619	1	0	0	0	1	1	0	0	0	3	1	2
45	3	0	4	1	2	3	2	1	2	20,56933	1	0	0	1	1	0	0	0	1	6	1	3
50	3	0	1	0	1	2	1	1	2	20,56881	1	0	0	0	0	0	0	0	0	1	0	0
55	3	0	1	0	1	2	1	1	1	24,60973	1	0	0	0	0	0	0	0	0	0	0	0
65	4	0	1	0	3	2	1	2	2	25,0	3	1	1	0	0	0	0	0	0	2	1	1
51	3	0	1	1	3	2	2	2	1	22,23099	1	0	0	0	0	0	0	0	0	0	0	0
36	2	0	1	1	1	3	2	1	2	25,39022	3	0	0	0	0	0	0	0	0	0	0	0
24	1	0	4	1	2	3	2	2	2	30,44983	4	0	0	0	0	0	0	0	0	0	0	0
26	2	0	4	0	2	3	3	2	1	19,4674	1	0	0	0	0	0	0	1	0	1	0	0
30	2	0	3	0	1	3	2	1	2	26,91273	3	0	0	0	0	0	0	0	0	0	0	0
62	3	0	1	0	1	3	2	2	2	26,05835	3	1	1	0	0	0	0	0	1	3	1	2
21	1	0	1	0	2	2	1	1	1	20,43817	1	0	1	0	0	0	0	0	0	1	0	0
27	2	0	1	1	2	3	1	2	1	19,13265	1	0	0	0	0	0	0	0	0	0	0	0
66	4	0	1	1	3	2	2	1	1	24,80159	1	0	0	0	0	1	0	0	0	5	1	3
40	2	0	4	0	1	3	3	2	1	19,22769	1	0	0	0	0	0	0	0	0	0	0	0
50	3	0	3	1	1	3	3	1	1	24,60938	1	0	0	0	0	0	0	0	0	0	0	0
62	3	0	1	0	1	3	1	1	2	23,4375	1	0	0	0	0	0	0	0	0	0	0	0
80	4	0	2	0	1	3	3	1	1	23,11111	1	1	1	0	0	0	0	0	0	4	1	3
32	2	0	1	0	1	3	2	2	2	24,02381	1	0	0	0	0	0	0	0	0	0	0	0
21	1	0	1	0	2	2	1	2	1	20,70082	1	0	0	0	0	0	0	0	0	0	0	0
22	1	0	3	1	2	3	1	1	1	17,78325	2	0	0	0	0	0	0	0	0	0	0	0
27	2	0	3	0	1	3	2	1	1	18,75	1	0	0	0	0	0	0	0	0	0	0	0
28	2	0	3	0	2	3	2	2	1	30,46875	4	0	0	0	0	0	0	0	0	0	0	0
28	2	0	1	0	1	3	2	1	2	25,35154	3	0	0	0	0	0	0	0	1	1	0	0
68	4	0	2	0	1	2	1	2	1	28,30385	3	0	0	1	0	0	0	0	0	1	0	0
21	1	0	2	1	2	3	2	1	1	21,63115	1	0	0	0	0	0	0	0	0	0	0	0
47	3	0	1	0	3	2	2	2	2	20,0692	1	0	0	0	0	0	0	0	0	0	0	0
18	1	0	1	0	2	2	1	2	1	26,34649	3	0	0	0	0	0	0	0	0	1	0	0
24	1	0	3	0	2	3	2	2	1	18,17867	2	0	0	0	0	0	0	0	0	0	0	0
27	2	0	1	0	2	3	2	1	2	20,06096	1	0	1	0	0	0	0	0	0	1	0	0
52	3	0	5	1	3	3	2	2	1	25,0995	3	0	0	0	0	0	0	0	0	0	0	0
30	2	0	2	0	2	3	2	1	2	18,75	1	0	0	0	0	0	0	0	0	0	0	0
26	2	0	5	1	1	3	3	1	1	20,79673	1	0	0	0	0	0	0	1	0	3	1	2
65	4	0	2	0	1	1	1	1	1	26,67276	3	0	0	0	0	0	0	0	0	0	0	0
23	1	0	2	0	2	3	1	2	1	20,77562	1	0	0	0	0	0	0	0	0	0	0	0
53	3	0	4	0	1	2	3	1	2	20,9042	1	1	0	0	0	0	0	0	0	1	0	0
31	2	0	1	0	1	3	3	1	1	28,44444	3	0	0	0	0	0	0	0	0	0	0	0
28	2	0	3	0	2	3	2	2	1	19,47715	1	0	0	0	0	0	0	0	0	1	0	0
26	2	0	3	0	2	3	2	2	1	23,33547	1	0	0	0	0	0	0	0	0	0	0	0
24	1	0	4	1	1	3	2	1	1	19,23356	1	0	0	0	0	0	0	0	0	1	0	0
39	2	0	1	0	1	3	2	2	2	24,03461	1	0	0	0	0	0	0	1	0	1	0	0
21	1	0	1	1	2	3	1	2	1	22,64087	1	0	0	0	1	1	1	0	0	4	1	3
26	2	0	3	0	2	3	2	2	1	23,80869	1	0	0	0	0	0	0	0	0	0	0	0
52	3	0	1	0	1	3	3	2	1	24,38237	1	1	1	0	0	0	0	0	0	4	1	3
38	2	0	2	0	2	3	2	2	1	34,29355	4	0	0	1	0	0	0	0	0	1	0	0
73	4	0	2	0	1	2	3	2	1	23,4375	1	0	0	0	0	0	0	0	0	0	0	0
30	2	0	2	0	1	3	2	1	1	20,54989	1	0	0	1	0	1	0	0	0	2	1	1
52	3	0	1	0	3	3	3	2	1	24,22145	1	0	1	1	0	0	0	0	0	4	1	3
48	3	0	4	1	1	3	3	1	2	28,54828	3	0	0	0	0	0	0	0	1	1	0	0
55	3	0	1	1	1	2	1	1	1	32,03896	4	0	0	0	0	0	0	0	0	1	0	0
76	4	0	4	0	3	2	2	2	1	29,21011	3	0	0	0	0	1	0	0	0	4	1	3
71	4	0	1	0	3	1	1	1	2	29,13632	3	0	0	0	1	0	0	1	1	4	1	3
61	3	0	5	1	1	3	2	1	1	29,01745	3	0	0	1	0	0	0	0	0	1	0	0
26	2	0	1	0	2	3	2	2	1	20,56933	1	0	0	1	0	0	0	0	0	1	0	0
35	2	0	2	0	2	3	3	2	1	26,67276	3	1	0	0	0	0	0	0	0	1	0	0
29	2	0	1	0	1	3	3	1	2	23,5078	1	0	0	0	0	0	0	0	0	0	0	0
66	4	0	1	0	1	3	2	2	2	24,4646	1	0	1	0	0	0	0	0	0	4	1	3
24	1	0	1	0	2	3	2	2	1	26,7094	3	0	0	0	0	0	0	0	0	0	0	0
46	3	0	1	0	2	3	2	1	2	30,48316	4	0	0	0	0	0	0	0	0	0	0	0
56	3	0	3	1		1	2	1	2	27,68878	3	0	1	0	0	0	0	1	0	4	1	3
25	2	0	2	0	2	3	2	2	2	18,3391	2	0	0	0	0	0	0	0	0	0	0	0
50	3	0	1	0	1	2	2	2	1		4	0	0	0	0	0	0	0	0	2	1	1
25	2	0	2	0	1	3	2	1	1	20,71569	1	0	0	1	0	0	0	0	0	1	0	0
43	2	0	2	1	1	3	3	2	2	22,03857	1	0	0	0	0	1	0	0	0	1	0	0
45	3	0	2	0	3	3	1	2	2	22,75831	1	0	0	0	0	0	0	0	0	0	0	0
33	2	0	1	0	1	3	3	1	2	20,0692	1	0	0	0	0	0	1	1	0	4	1	3
46	3	0	1	0	1	2	2	1	2	22,03857	1	0	1	0	0	0	0	0	0	2	1	1
25	2	0	1	1	1	3	2	2	1	24,67702	1	0	0	0	0	0	0	0	0	0	0	0
82	4	0	1	0	3	1	1	1	1	23,93606	1	1	1	0	0	0	0	0	0	3	1	2
46	3	0	1	0	1	3	3	2	1	22,75831	1	0	0	0	0	0	0	0	0	0	0	0
27	2	0	2	0	1	3	2	2	1	20,28123	1	0	0	1	0	0	0	0	0	1	0	0
24	1	0	4	0	2	3	2	2	2	30,96173	4	0	0	0	0	0	0	1	0	2	1	1
21	1	0	1	0	2	2	1	1	1	22,30815	1	0	0	0	0	0	0	1	0	1	0	0
29	2	0	4	1	2	3	2	1	2	28,01022	3	0	0	0	0	0	0	1	0	1	0	0
51	3	0	2	0	1	3	3	2	2	23,62445	1	0	1	0	0	0	0	0	0	1	0	0
32	2	0	3	1	1	3	2	1	1	39,51974	4	0	1	1	0	0	0	0	1	3	1	2
40	2	0	1	1	1	3	3	1	1	21,48438	1	0	1	0	0	0	0	0	0	1	0	0
53	3	0	2	0	2	3	3	1	1	18,06617	2	0	1	0	0	0	1	0	1	5	1	3
56	3	0	1	0	1	3	3	1	1	31,25	4	0	0	0	0	0	0	0	0	2	1	1
25	2	0	2	0	2	3	2	2	1	20,57613	1	0	0	0	0	0	0	1	0	1	0	0
26	2	0	2	0	2	3	2	1	1	19,94806	1	0	0	0	0	0	0	0	0	0	0	0
24	1	0	4	0	2	3	2	1	1	21,22449	1	0	0	0	0	0	0	0	0	1	0	0
67	4	0	2	0	1	2	1	1	1	22,58955	1	1	0	1	0	1	0	0	0	5	1	3
54	3	0	1	0	1	2	1	1	1	26,50212	3	0	0	0	0	0	0	0	0	2	1	1
60	3	0	2	0	1	2	2	2	1	22,40588	1	0	0	0	1	0	0	0	0	1	0	0
25	2	0	2	0	2	3	1	2	1	19,84127	1	0	0	0	1	0	1	0	0	5	1	3
67	4	0	4	1	1	2	3	2	1	25,10388	3	1	0	0	0	1	0	0	0	2	1	1
28	2	0	3	0	1	3	2	1	1	25,01352	3	0	0	0	0	0	0	0	0	0	0	0
40	2	0	2	0	3	3	3	1	1	22,58271	1	0	0	0	0	0	0	0	0	0	0	0
25	2	0	1	0	2	3	2	2	1	19,31295	1	0	0	0	0	1	0	0	0	1	0	0
24	1	0	4	1	2	3	2	1	1	23,03004	1	0	0	0	0	0	1	0	0	1	0	0
37	2	0	2	0	2	3	3	1	1	25,39063	3	0	0	0	0	0	0	0	0	1	0	0
69	4	0	2	0	3	3	2	1	1	33,33333	4	0	0	0	0	0	0	0	1	2	1	1
54	3	0	4	1	1	3	2	1	1	21,67126	1	0	0	1	0	0	0	0	0	1	0	0
27	2	0	4	0	1	3	2	1	1	22,38631	1	0	0	0	0	0	0	1	0	1	0	0
59	3	0	2	0	1	3	1	1	1	30,61225	4	0	1	0	0	0	0	0	0	3	1	2
60	3	0	1	0	1	3	3	1	1	24,56747	1	0	0	1	0	0	0	0	0	2	1	1
34	2	0	1	0	1	3	1	2	2	25,2092	3	0	0	1	1	0	0	1	0	4	1	3
32	2	0	1	1	2	2	1	1	2	16,79688	2	0	0	0	0	0	0	0	0	0	0	0
74	4	0	5	1	3	1	2	1	1	23,49524	1	0	1	1	0	0	0	0	0	4	1	3
78	4	0	2	0	3	1	2	1	1	25,15315	3	1	1	0	0	0	0	0	0	5	1	3
24	1	0	3	0	2	3	2	1	1	20,07734	1	0	0	0	0	0	0	0	0	0	0	0
23	1	0	1	0	1	3	1	1	2		4	0	0	0	0	0	0	0	0	0	0	0
46	3	0	2	0	3	3	2	1	1	20,93664	1	0	0	1	0	0	0	0	0	2	1	1
67	4	0	1	0	1	2	1	1	2	22,89282	1	1	0	0	0	0	0	0	0	1	0	0
21	1	0	2	0	2	3	1	2	1	21,36752	1	0	0	0	0	0	0	0	0	0	0	0
68	4	0	5	1	1	1	2	1	1	20,76125	1	0	0	0	0	1	0	0	0	2	1	1
33	2	0	1	0	2	3	2	2	2	19,36247	1	0	0	0	0	0	0	0	0	0	0	0
25	2	0	3	0	1	3	2	2	1	24,50895	1	0	0	0	0	0	0	0	0	0	0	0
39	2	0	1	1	1	3	2	2	1	30,80125	4	0	0	0	0	0	0	0	0	0	0	0
48	3	0	2	0	1	2	2	1	1	25,39063	3	0	0	1	0	0	0	0	0	1	0	0
52	3	0	1	0	3	2	2	2	1	21,41095	1	0	0	1	1	0	0	0	0	2	1	1
25	2	0	1	0	2	3	3	2	2	24,50895	1	0	0	0	0	0	0	1	0	1	0	0
31	2	0	1	0	1	3	2	1	1	24,24392	1	0	0	0	0	0	0	0	0	0	0	0
27	2	0	3	0	2	3	2	2	1	18,36547	2	0	0	0	0	0	0	0	0	0	0	0
52	3	0	1	0	1	3	3	2	2	24,97704		0	0	0	0	0	0	0	0	0	0	0
43	2	0	2	0	1	3	2	2	2	22,54658	1	0	0	1	0	0	0	1	0	3	1	2
47	3	0	2	0	1	3	3			21,96712	1	0	0	0	0	0	0	1	0	1	0	0
24	1	0	1	0	2	3	2	2	1	25,47666	3	0	0	0	0	0	0	0	0	0	0	0
25	2	0	4	1	2	3	2	2	2	30,44983	4	0	0	0	0	0	0	0	0	0	0	0
46	3	0	1	0	3	3	3	1	2	30,86301	4	0	0	1	0	0	0	0	1	3	1	2
44	2	0	1	0	1	3	2	1	2	27,54821	3	0	0	0	0	0	0	1	0	2	1	1
42	2	0	3	1	1	2	2	2	1	22,21368	1	0	0	0	1	0	0	0	0	1	0	0
27	2	0	2	0	2	3	2	1	1	17,30104	2	0	0	0	0	0	0	1	0	1	0	0
26	2	0	2	0	1	3	2	2	2	21,33821	1	0	0	0	0	0	0	1	0	2	1	1
27	2	0	2	0	1	3	2	2	1	42,6079	4	0	0	0	0	0	0	1	0	1	0	0
71	4	0	2	0	1	2	1	2	1	28,30385	3	0	0	0	0	0	0	0	0	0	0	0
18	1	0	2	0	2	2	1	2	1	20,32444	1	0	0	0	0	0	0	0	0	0	0	0
26	2	0	1	1	2	3	2	2	1	22,65625	1	0	0	0	0	0	0	0	0	0	0	0
50	3	0	5	1	1	2	2	1	1	25,55885	3	1	1	0	0	0	0	0	0	3	1	2
31	2	0	1	1	1	3	3	2	1	19,95936	1	0	0	0	0	0	0	1	0	1	0	0
27	2	0	1	0	2	3	2	2	1	17,57813	2	0	0	0	0	0	0	0	0	0	0	0
31	2	0	1	1	2	3	3	2	1	21,08281	1	0	0	0	0	1	0	1	0	2	1	1
21	1	0	1	1	2	2	2		2	20,98399	1	0	0	0	0	0	0	0	0	0	0	0
28	2	0	1	1	2	3	2	2	1	25,18078	3	0	0	0	0	0	0	0	0	0	0	0
35	2	0	2	0	1	2	2	2	2	20,93664	1	0	0	1	0	0	0	0	0	1	0	0
50	3	0	1	0	1	2	1	1	1	23,73324	1	0	0	0	0	0	0	0	0	0	0	0
61	3	0	4	0	1	3	2	1	2	20,51913	1	0	0	0	0	0	0	0	0	0	0	0
47	3	0	2	1	1	2	2	1	1	27,34375	3	0	0	0	1	0	0	0	0	1	0	0
50	3	0	4	0	3	3	2	1	2	19,72104	1	0	0	0	0	0	0	0	0	0	0	0
25	2	0	3	1	1	3	1	2	1	19,56296	1	0	0	0	0	0	0	0	0	0	0	0
46	3	0	2	1	1	2	3	2	1	26,95313	3	0	1	0	0	0	0	0	0	1	0	0
22	1	0	2	0	2	3	2	2	1	22,03857	1	0	0	0	0	0	0	0	0	0	0	0
44	2	0	2	0	1	3	1	1	2	26,02617	3	0	0	0	0	0	0	1	1	2	1	1
25	2	0	3	1	2	3	2	1	2	23,5078	1	0	0	0	0	0	0	0	0	0	0	0
50	3	0	1	0	1	3	3	2	2	24,60938	1	1	0	1	0	0	0	0	0	3	1	2
28	2	0	2	0	2	3	2	2	1	19,22769	1	0	0	0	1	0	0	1	0	2	1	1
38	2	0	2	0	1	2	2	1	1	30,46875	4	1	0	0	0	0	0	1	0	2	1	1
41	2	0	1	0	1	3	3	2	2	24,45606	1	0	0	0	0	0	0	0	0	0	0	0
54	3	0	2	0	1	2	1	1	2	21,09619	1	0	1	0	0	0	0	0	0	1	0	0
48	3	0	3	1	1	3	3	2	1	21,875	1	0	0	0	0	0	0	0	0	0	0	0
25	2	0	1	0	2	3	2	1	1	21,09375	1	0	0	0	0	0	0	0	0	0	0	0
57	3	0	1	0	1	2	1	1	1	37,10938	4	1	0	1	0	0	0	0	0	2	1	1
23	1	0	1	1	2	2	1	2	1	31,88775	4	0	1	0	1	0	0	0	0	2	1	1
22	1	0	2	1		3	2	1	1	23,4375	1	0	0	0	0	0	0	1	0	1	0	0
43	2	0	2	0	1	3	3	1	1	21,23057	1	0	0	1	0	0	0	1	0	3	1	2
27	2	0	1	0	2	3	3	2	1	20,68515	1	0	0	0	0	1	0	1	0	2	1	1
73	4	0	2	1	1	1	1	1	1	25,71166	3	1	0	1	0	0	0	0	0	5	1	3
22	1	0	2	0	2	3	2	1	1	23,53304	1	0	0	0	0	0	0	0	0	0	0	0
35	2	0	1	0	3	3	1	2	2	15,81686	2	0	0	0	0	0	0	0	0	0	0	0
53	3	0	2	0	1	2	1	2	1	24,22145	1	0	1	0	0	0	0	0	0	1	0	0
25	2	0	3	0	2	3	2	1	2	29,41073	3	0	0	0	0	0	0	0	0	2	1	1
27	2	0	2	0	1	3	2	2	1	19,11111	1	0	0	0	0	0	0	0	0	0	0	0
24	1	0	1	0	2	2	2	2	2	20,9042	1	0	1	0	0	0	1	0	1	4	1	3
24	1	0	1	0	2	3	2	2	1	18,98659	1	0	0	0	0	0	0	0	0	0	0	0
50	3	0	1	0	1		3	1	1	19,72318	1	0	0	0	1	0	0	0	0	1	0	0
54	3	0	1	1	1	2	1	2	2	19,97919	1	0	0	0	0	0	0	0	0	4	1	3
42	2	0	1	0	1	2	2	1	2	38,95429	4	0	0	0	0	0	0	0	0	2	1	1
52	3	0	1	0	1	2	1	2	1	25,03992	3	0	0	0	0	0	0	0	0	0	0	0
19	1	0	2	0	2	2	1	2	1	17,96875	2	0	0	0	0	0	0	0	0	0	0	0
26	2	0	4	0	2	3	2	2	2	23,71185	1	0	1	0	0	0	0	0	0	1	0	0
41	2	0	3	0	2	3	3	2	1	20,56933	1	0	0	0	0	0	0	1	0	1	0	0
71	4	0	2	0	1	2	2	1	1	24,03461	1	0	0	0	0	1	0	0	0	4	1	3
28	2	0	1	0	1	3	2	2	2	22,94812	1	0	0	0	0	0	0	0	0	0	0	0
23	1	0	1	0	2	3	2	2	1	24,65483	1	0	0	0	0	0	0	0	0	0	0	0
45	3	0	2	0	1	3	3	1	1	27,63605	3	1	1	1	0	0	0	0	0	5	1	3
37	2	0	2	0	1	3	3	2	2	24,97704		0	0	0	0	0	0	0	0	0	0	0
36	2	0	1	1	1	3	3	1	1	19,81405	1	0	0	0	0	0	0	0	0	0	0	0
35	2	0	4	0	1	3	3	1	1	19,81405	1	0	0	0	0	0	0	0	0	0	0	0
25	2	0	1	0	1	3	1	1	1	20,93212	1	0	0	0	0	0	0	0	0	0	0	0
63	3	0	2	1	1	1	1	1	1	29,29688	3	1	1	1	0	0	0	0	0	4	1	3
41	2	0	2	0	1	3	3	2	1	20,66116	1	0	0	0	0	0	0	1	0	3	1	2
50	3	0	2	0	1	3	1	2	2	23,87511	1	0	1	0	1	0	0	0	1	3	1	2
25	2	0	1	0	2	3	2	2	1	24,76757	1	0	0	0	0	0	0	0	0	0	0	0
77	4	0	1	1	3	1	2	1	1	28,53745	3	1	0	0	1	1	0	0	0	5	1	3
34	2	0	3	1	1	3	2	1	1	24,38653	1	0	0	0	0	0	0	0	0	1	0	0
26	2	1	4	0	2	2	2	2	2	25,79592	3	0	0	0	0	0	0	0	0	0	0	0
65	4	1	1	0	1	2	2	1	2	31,43591	4	0	0	0	0	0	0	0	0	2	1	1
60	3	1	1	1	1	3	3	2	2	25,25952	3	1	0	0	0	1	0	0	0	2	1	1
29	2	1	2	0	2	3	2	2	1	30,7787	4	0	0	0	0	0	1	0	0	1	0	0
27	2	1	1	0	2	3	2	2	2	21,22449	1	0	0	0	0	0	0	0	0	0	0	0
21	1	1	1	0	2	2	1	2	1	23,79536	1	0	0	0	0	0	0	0	0	0	0	0
27	2	1	4	0	2	3	2	2	2	26,21882	3	0	0	0	0	0	0	0	0	0	0	0
20	1	1	1	0	2	3	1			21,38394	1	0	0	0	0	0	0	0	0	0	0	0
27	2	1	2	0	2	3	2	2	1	22,67574	1	0	0	0	0	0	0	0	0	1	0	0
18	1	1	1	0	2	2	1	2	2	24,34381	1	0	0	0	0	0	0	0	0	0	0	0
74	4	1	2	0		1	2	2	2	33,95062	4	1	0	0	0	1	0	0	1	12	1	3
37	2	1	2	1	1	3	3	2	1	28,08899	3	0	0	0	0	0	0	0	0	0	0	0
72	4	1	1	0	3	2	1	2	2	22,23099	1	0	1	0	0	0	0	0	0	2	1	1
45	3	1	1	0	1	3	3	2	2	24,07407	1	0	0	0	0	0	0	0	0	0	0	0
29	2	1	1	0	2	3	2	2	1	25,38147	3	0	0	0	0	0	0	0	0	0	0	0
27	2	1	5	1	1	3	3	2	2	28,08901	3	0	0	0	0	0	0	0	0	0	0	0
59	3	1	2	0	1	2	2	1	2	26,72993	3	0	1	0	0	0	0	0	0	1	0	0
54	3	1	1	0	1	3	3	2	1	29,06977	3	0	0	0	0	0	0	0	0	0	0	0
27	2	1	1	0	2	3	2	2	2	19,25703	1	0	0	0	0	0	0	0	0	0	0	0
36	2	1	1	0	1	3	2	1	1	26,82742	3	0	0	0	0	0	0	0	0	1	0	0
24	1	1	5	0	2	3	2	1	2	26,79494	3	0	0	0	0	0	0	0	1	1	0	0
55	3	1	4	0	3	3	3	2	1	29,32099	3	0	0	0	0	0	0	0	0	0	0	0
31	2	1	2	0	2	3	3	2	2	31,34694	4	0	0	0	0	1	0	0	0	2	1	1
46	3	1	1	1	2	2	2	2	1	24,97704		0	0	0	0	0	0	0	0	0	0	0
45	3	1	1	0	1	2	3	2	1	27,46481	3	0	0	0	0	0	0	0	0	0	0	0
60	3	1	1	0	1	3	3	1	1	28,65076	3	0	0	0	0	0	0	0	0	1	0	0
45	3	1	3	1	1	3	3	1	1	25,68956	3	0	0	0	1	1	0	0	0	2	1	1
29	2	1	1	0	2	3	2	1	2	30,07117	4	1	0	0	0	1	0	0	0	2	1	1
27	2	1	1	0	2	3	2	1	2	25,05736	3	0	0	0	0	0	1	0	0	1	0	0
26	2	1	5	1	1	3	2	2	1	28,37822	3	0	0	0	0	0	0	0	0	0	0	0
48	3	1	2	0	1	3	3	2	2	24,69136	1	0	0	0	0	0	0	0	0	0	0	0
46	3	1	3	1	1	2	3	1	2	30,58581	4	0	0	0	0	0	0	0	0	1	0	0
25	2	1	1	0	2	3	1	1	1	25,53545	3	0	1	0	0	1	0	0	0	3	1	2
32	2	1	1	0	1	3	2	2	1	25,35154	3	0	0	0	0	0	0	0	0	0	0	0
19	1	1	1	0	2	2	1	2	2	27,7551	3	0	0	0	0	0	0	0	0	0	0	0
26	2	1	1	0	2	2	2	1	2	28,04282	3	0	0	0	0	0	0	0	0	0	0	0
23	1	1	3	0	2	2	2	1	1	33,20313	4	0	0	0	0	0	1	0	0	2	1	1
59	3	1	1	0	3	3	3	2	2	22,85046	1	0	0	0	0	0	0	0	0	0	0	0
39	2	1	2	1	1	2	3	2	2	24,93372		0	0	0	0	0	0	0	0	1	0	0
25	2	1	1	0	2	2	2	1	1	24,69136	1	0	0	0	0	0	0	0	0	1	0	0
58	3	1	4	1	1	3	2	1	2	26,17519	3	0	0	0	0	0	0	0	0	1	0	0
33	2	1	1	0	1	3	3	2	2	25,79592	3	0	0	0	0	0	0	0	0	0	0	0
68	4	1	2	1	1	1	2	1	2	25,95156	3	0	0	0	0	0	0	0	0	0	0	0
27	2	1	1	0	2	3	3	2	1	29,38775	3	0	0	0	0	0	0	0	0	0	0	0
55	3	1	1	0	1	3	2	2	2	20,8307	1	0	0	0	0	0	0	0	0	0	0	0
30	2	1	1	0	1	3	3	2	1	24,15167	1	0	1	0	0	0	0	0	0	1	0	0
48	3	1	1	0	1	2	3	2	2	27,16049	3	1	0	0	0	0	0	0	0	1	0	0
38	2	1	1	0	1	3	2	1	2	24,98513		0	0	0	0	0	0	0	0	3	1	2
70	4	1	3	1	1	2	2	2	2		4	1	1	0	0	0	0	0	0	2	1	1
61	3	1	2	0	1	3	1	1	1	31,79012	4	1	1	0	0	0	0	0	0	2	1	1
34	2	1	1	0	1	3	2	1	2	23,10843	1	0	0	0	0	0	0	0	0	0	0	0
25	2	1	1	1	2	2	1	2	1	21,60494	1	0	0	0	0	0	0	0	0	0	0	0
79	4	1	1	0	3	2	3	1	1	23,4375	1	0	0	0	0	0	0	0	0	3	1	2
39	2	1	2	0	1	3	3	2	1	25,43269	3	0	0	0	0	0	0	0	0	0	0	0
18	1	1	1	1	2	2	1	2	1	22,79036	1	0	0	0	0	0	0	0	0	0	0	0
94	4	1	2	0	3	1	1	2	2	20,81166	1	0	0	0	0	0	0	0	0	0	0	0
70	4	1	1	0	1	2	3	1	2	20,56933	1	0	1	0	0	1	0	0	0	2	1	1
23	1	1	1	0	2	2	1	2	2	23,32342	1	0	0	0	0	0	0	0	0	0	0	0
30	2	1	1	1	1	2	2	2	2	21,71807	1	0	0	0	0	0	0	0	1	2	1	1
27	2	1	1	0	2	3	2	2	2	24,89706	1	0	0	0	0	0	1	0	0	1	0	0
37	2	1	4	0	3	2	2	2	2	29,35752	3	0	0	0	0	0	0	0	0	0	0	0
23	1	1	2	1	2	3	1	2	2	24,7721	1	0	0	0	0	0	0	0	0	0	0	0
55	3	1	1	0	1	3	3	1	2	25,14742	3	0	1	0	0	0	0	0	0	1	0	0
56	3	1	1	0	1	3	3	1	2	29,41176	3	1	0	1	0	0	0	0	0	3	1	2
51	3	1	2	0	1	3	3	1	1	24,69136	1	0	0	0	0	0	0	0	0	0	0	0
24	1	1	1	0	2	2	1	1	1	25,95156	3	0	0	0	0	0	0	0	0	0	0	0
36	2	1	1	0	1	3	3	2	1	31,14187	4	1	0	0	0	0	0	0	0	1	0	0
47	3	1	2	0	1	3	3	2	2	24,91349		0	0	0	0	0	0	0	0	0	0	0
32	2	1	1	0	1	3	2	2	2	23,12406	1	0	0	0	0	0	0	0	0	0	0	0
80	4	1	1	0	3	1	2	1	1		4	1	0	0	0	0	0	0	0	3	1	2
67	4	1	1	1	1	1	2	1	2	29,41176	3	0	0	0	0	1	0	0	0	3	1	2
55	3	1	1	0	1	3	3	2	1	26,98962	3	1	0	1	0	0	0	0	0	2	1	1
59	3	1	5	1	1	2	2	1	2	23,87543	1	0	1	0	0	0	0	0	0	2	1	1
40	2	1	1	0	1	2	2	2	1	27,77778	3	1	0	0	0	0	0	0	0	1	0	0
44	2	1	1	1	1	2	2	1	2	28,59676	3	0	0	0	0	0	0	0	0	0	0	0
42	2	1	4	0	1	3	3	2	2	23,04002	1	0	1	0	0	0	0	0	0	1	0	0
21	1	1	4	0	2	2	1	1	1	25,65964	3	0	0	0	0	0	0	0	0	0	0	0
27	2	1	2	1	2	3	2	2	2	23,52941	1	0	0	0	0	0	0	0	0	1	0	0
56	3	1	3	1	1	3	3	2	1	29,76086	3	0	1	0	0	1	0	0	0	4	1	3
26	2	1	1	0	2	3	2	2	2	25,50404	3	0	0	0	0	0	0	0	0	0	0	0
25	2	1	1	1	2	3	2	2	2	23,5102	1	0	0	0	0	0	0	0	0	0	0	0
28	2	1	1	0	2	3	2	1	2	24,22145	1	0	0	0	0	0	1	0	1	2	1	1
32	2	1	1	0	2	3	2	1	1	25,39343	3	0	1	0	0	0	0	0	0	2	1	1
29	2	1	4	0	2	3	2	2	2	21,38594	1	0	0	0	0	0	0	0	0	0	0	0
25	2	1	1	0	1	3	2	1	1	19,81768	1	0	0	0	0	0	0	0	0	0	0	0
32	2	1	4	0	1	2	2	1	2	31,70828	4	0	0	0	0	1	1	0	0	3	1	2
27	2	1	2	0	2	3	2	2	2	23,58984	1	0	0	0	0	0	0	0	0	0	0	0
22	1	1	2	0	2	2	1	2	1	23,5102	1	0	0	0	0	0	0	0	0	0	0	0
72	4	1	4	1	1	1	2	1	2		4	1	0	0	0	0	0	0	0	3	1	2
39	2	1	5	1	1	3	3	1	1	27,68166	3	0	0	0	0	0	0	0	0	0	0	0
41	2	1	1	0	1	3	2	2	2	25,66115	3	0	0	0	0	0	0	0	0	0	0	0
37	2	1	2	0	1	3	3	2	2	22,78331	1	0	0	0	0	0	0	0	0	0	0	0
23	1	1	2	0	2	2	1	2	2	24,22145	1	0	0	0	0	0	0	0	0	0	0	0
33	2	1	2	0	1	3	3	1	2	29,05475	3	0	1	0	0	0	0	0	0	1	0	0
35	2	1	2	0	1	3	2	2	2	25,76177	3	0	0	0	0	0	0	0	0	0	0	0
62	3	1	2	0	1	2	2	1	1	27,68166	3	0	1	0	0	0	0	0	0	2	1	1
23	1	1	1	0	2	3	2	2	1	28,08163	3	0	0	0	0	0	0	0	0	0	0	0
27	2	1	1	0	2	3	2	2	1	25,35926	3	0	1	0	0	0	0	0	0	1	0	0
25	2	1	1	0	2	3	2	2	2	27,68166	3	0	0	0	0	0	0	0	0	0	0	0
57	3	1	4	1	2	2	3	1	2	26,12861	3	0	0	0	0	0	0	0	0	0	0	0
63	3	1	1	0	1	3	3	2	2	29,38775	3	0	0	0	0	0	0	0	0	0	0	0
59	3	1	2	0	1	3	3	2	2	25,88057	3	1	1	0	0	0	0	0	0	2	1	1
74	4	1	2	0	1	2	2	1	1	31,31457	4	0	0	0	0	0	0	0	0	1	0	0
52	3	1	1	0	1	3	3	2	1	24,83565	1	0	0	1	0	0	0	0	0	1	0	0
29	2	1	2	0	2	3	2	2	2	23,56663	1	0	0	0	0	1	1	0	0	2	1	1
71	4	1	4	1	1	2	2	1	2	31,99217	4	0	1	0	0	0	0	0	0	2	1	1
45	3	1	1	0	2	3	3	1	1	26,82742	3	1	0	0	0	0	0	0	0	2	1	1
33	2	1	1	0	2	3	3	2	1	24,4898	1	0	0	0	0	0	0	0	0	0	0	0
23	1	1	1	0	2	2	1	2		19,53125	1	0	0	0	0	0	0	0	0	1	0	0
73	4	1	1	0	1	2	2	1	2	30,85399	4	1	1	0	0	0	0	0	0	3	1	2
21	1	1	3	0	2	2	1	1	1	21,71807	1	0	0	0	0	0	0	0	0	0	0	0
19	1	1	3	0	2	2		2	1	22,99262	1	0	0	0	0	0	0	0	0	0	0	0
33	2	1	2	1	2	3	2	2	1	22,83737	1	0	0	0	0	0	0	0	0	0	0	0
26	2	1	3	0	2	3	2	2	2	31,8823	4	0	0	0	0	0	0	0	0	0	0	0
69	4	1	1	0	1	2	2	1	2	34,8944	4	0	0	0	0	0	0	0	0	1	0	0
34	2	1	1	0	2	3	2	2	2	23,5102	1	0	0	0	1	1	0	0	0	4	1	3
26	2	1	1	1	1	3	2	2	2	26,28781	3	0	0	0	0	0	0	0	0	0	0	0
51	3	1	1	0	1	3	3	1	1	25,53545	3	0	0	0	0	0	0	0	0	0	0	0
53	3	1	1	1	1	2	2	1	2	29,4076	3	0	0	0	0	0	0	0	0	0	0	0
23	1	1	1	1	2	2	1	1	2	21,29529	1	0	0	0	0	0	0	0	0	0	0	0
45	3	1	1	0	1	3	3	1	1	25,01352	3	0	0	0	0	0	0	0	1	2	1	1
27	2	1	1	0	2	3	2	2	1	23,66144	1	0	0	0	0	0	0	0	0	0	0	0
25	2	1	3	1	2	3	2	2	1	27,2173	3	0	0	0	0	0	0	0	0	1	0	0
50	3	1	1	0	1	2	3	1	1	40,56247	4	1	0	0	0	0	0	0	0	1	0	0
86	4	1	1	0	1	1	2	1	1	25,64892	3	0	1	0	0	0	0	0	0	3	1	2
60	3	1	1	1	1	2	2	1	2	26,31579	3	0	0	1	0	0	0	0	0	1	0	0
47	3	1	1	0	3	3	2	2	2	25,18078	3	0	0	0	0	0	0	0	0	0	0	0
57	3	1	2	0	1	2	3	2	1	27,74475	3	1	0	0	0	0	0	0	0	1	0	0
37	2	1	1	0	1	3	2	2	2	20,51509	1	0	0	0	0	0	0	0	0	0	0	0
31	2	1	3	1	1	3	3	1	1	26,87868	3	1	0	0	0	0	0	0	0	1	0	0
22	1	1	1	1	2	2	1	1	2	35,89151	4	0	0	0	0	0	0	0	0	0	0	0
35	2	1	2	0	1	3	2	2	2	27,68166	3	0	0	0	0	1	0	0	0	1	0	0
60	3	1	1	0	1	3	3	1	2	25,50362	3	0	0	0	0	0	0	0	0	4	1	3
55	3	1	1	0	1	2	3	2	1	26,12245	3	0	0	0	0	1	0	0	0	1	0	0
25	2	1	1	1	2	2	2	1	2	34,68609	4	0	0	0	0	0	0	0	0	0	0	0
29	2	1	4	0	2	3	2	2	2	25,60554	3	0	0	0	0	0	0	0	0	0	0	0
26	2	1	1	0	2	3	2	1	1	21,91381	1	0	0	0	0	0	0	0	0	0	0	0
62	3	1	2	1	1	2	2	1	2	29,29688	3	0	1	0	0	1	0	0	0	5	1	3
28	2	1	1	0	2	3	2	2	1	21,45329	1	0	0	0	0	0	0	0	0	0	0	0
48	3	1	3	0	3	3	3	1	1	28,4055	3	0	0	0	0	0	1	0	0	1	0	0
30	2	1	2	0	2	3	3	1	1	20,68515	1	0	0	0	0	0	0	0	0	0	0	0
22	1	1	2	1	2	2	1	1	1	30,8642	4	0	0	0	1	0	0	0	0	1	0	0
26	2	1	1	0		3	1	2	1	24,6755	1	0	0	0	0	0	0	0	0	0	0	0
45	3	1	2	1	1	3	3	1	2	27,04165	3	0	0	0	0	0	0	0	0	0	0	0
24	1	1	1	0	2	2	2	2	2	29,93827		0	0	0	0	0	0	0	0	0	0	0
28	2	1	2	1	1	3	3	2	2	23,95123	1	0	0	0	0	0	0	0	0	0	0	0
22	1	1	3	0	2	2	1	1	1		4	0	0	0	0	0	0	0	0	0	0	0
29	2	1	1	0	2	3	2	2	1	25,43647	3	0	0	0	0	0	0	0	0	0	0	0
29	2	1	4	0	2	2	1	1	2	37,98393	4	0	0	0	0	0	0	0	0	0	0	0
31	2	1	3	0	1	3	2	1		30,44983	4	0	1	0	0	0	0	0	0	1	0	0
47	3	1	3	1	1	2	2	1	1	30,66891	4	1	0	0	0	0	0	0	0	1	0	0
28	2	1	1	0	2	3	2	2	1	21,13885	1	0	0	0	0	0	0	0	0	0	0	0
35	2	1	3	1	1	3	2	1	1	22,53086	1	0	0	0	0	0	0	0	0	0	0	0
28	2	1	1	0	2	3	3	1	1	18,11375	2	0	0	0	0	0	1	0	0	1	0	0
48	3	1	2	0	1	3	3	1	1	21,60494	1	0	0	0	0	0	0	0	0	0	0	0
76	4	1	1	0	1	3	3	1	2	24,25867	1	1	1	0	0	0	0	0	0	2	1	1
54	3	1	1	0	1	3	2	1	2	34,19855	4	0	1	0	0	0	0	0	0	1	0	0
42	2	1	1	0	1	2	2	1	1	26,5118	3	0	1	0	0	0	0	0	0	1	0	0
59	3	1	1	0	1	3	3	1	1	22,38631	1	0	1	0	0	0	0	0	0	1	0	0
25	2	1	1	0	2	3	2	1	2	29,38476	3	0	0	0	0	0	0	0	0	0	0	0
39	2	1	1	0	2	3	2	1	1	27,54821	3	0	0	0	0	0	0	0	0	1	0	0
37	2	1	2	0	1	3	3	2	1	26,23457	3	0	0	0	0	0	0	0	0	0	0	0
56	3	1	2	0	1	3	1	2	1	23,5102	1	1	0	0	0	1	0	0	0	3	1	2
30	2	1	1	0	1	3	2	2	2	19,7897	1	0	0	0	0	0	0	0	0	0	0	0
30	2	1	2	0	2	3	1	1	2	35,51136	4	0	0	0	0	0	0	0	0	0	0	0
86	4	1	2	0	1	2	2	2	2	27,68166	3	0	0	0	0	0	0	0	0	3	1	2
40	2	1	2	0	1	2	2	1	1	35,06209	4	0	0	0	0	0	0	0	0	0	0	0
33	2	1	2	0	2	3	3	1	1	20,0796	1	0	0	0	0	0	0	0	0	0	0	0
24	1	1	1	0	2	2	1	2	1	25,38147	3	0	0	0	0	0	0	0	0	0	0	0
38	2	1	3	1	1	3	3	2	1	21,60665	1	0	0	0	0	0	0	0	0	0	0	0
52	3	1	1	0	3	3	2	2	2	25,35154	3	1	1	0	1	0	0	0	0	5	1	3
20	1	1	2	0	2	2	1	2	2	25,72552	3	0	0	0	0	0	0	0	0	0	0	0
69	4	1	1	0	1	2	2	2	2	25,60554	3	0	1	0	0	0	0	0	0	1	0	0
25	2	1	2	1	2	3	2	1	1	25,05931	3	0	0	0	0	0	0	0	0	0	0	0
73	4	1	5	1	3	1	2	1	2	23,52941	1	1	1	0	0	0	0	0	0	6	1	3
27	2	1	1	0	2	3	1	2	1	31,14187	4	0	0	0	0	0	0	0	0	0	0	0
70	4	1	2	0	1	3	2	1	2	25,12783	3	1	1	1	0	1	0	0	0	8	1	3
57	3	1	1	0	1	2	1	1	2	24,33748	1	0	0	0	0	0	0	0	0	0	0	0
31	2	1	3		1	3	2		1	26,70362	3	0	0	0	0	0	0	0	0	0	0	0
39	2	1	1	0	1	3	2	1	1	27,54821	3	0	1	0	0	0	0	0	0	1	0	0
41	2	1	1	0	1	3	3	1	1	24,33228	1	0	0	0	0	0	0	0	0	0	0	0
29	2	1	3	0	2	3	3	2	1	22,85714	1	0	0	0	0	0	1	0	0	1	0	0
26	2	1	2	0	2	3	2	2	2	23,41311	1	0	0	0	0	0	0	0	0	0	0	0
70	4	1	3	0	1	3	2	1	2	35,85643	4	1	0	0	0	0	0	0	0	3	1	2
23	1	1	2	0	2	2	1	2	1	22,20599	1	0	0	0	0	0	0	0	0	0	0	0
60	3	1	4	0	1	3	3	2	1	27,7551	3	0	0	0	0	0	0	0	0	0	0	0
57	3	1	3	0	1	2	2	1	1	24,80159	1	0	0	0	0	0	0	0	0	0	0	0
27	2	1	1	0	2	3	2	2	1	23,82271	1	0	0	0	0	0	0	0	0	0	0	0
24	1	1	4	1	2	2	1	2	1	25,01352	3	0	0	0	0	0	0	0	0	0	0	0
58	3	1	3	0	1	3	3	2	2	31,74179	4	1	0	0	0	0	0	0	0	1	0	0
40	2	1	5	1	1	2	2	2	1	24,60938	1	0	0	0	0	0	0	0	0	0	0	0
81	4	1	1	0	1	2	2	2	1	28,44444	3	1	1	0	0	0	0	0	0	3	1	2
49	3	1	3	0	3	3	3	1	1	33,13976	4	0	0	0	0	0	0	0	0	1	0	0
45	3	1	1	0	1	3	3	2	1	33,80206	4	0	0	0	0	0	0	0	0	0	0	0
46	3	1	1	0	2	2	2	2	1	29,62963	3	0	1	0	0	1	0	0	0	2	1	1
39	2	1	1	0	2	3	2	1	1	27,54821	3	0	0	0	0	0	0	0	0	1	0	0
46	3	1	1	0	1	3	3	2	1	27,68166	3	0	0	0	0	0	0	0	0	0	0	0
39	2	1	1	0	2	3	2	1	1	27,54821	3	0	0	0	0	0	0	0	0	1	0	0
43	2	1	1	1	1	3	3	2	2	23,03875	1	0	0	0	0	0	0	0	0	0	0	0
47	3	1	1	1	2		2	2	1	24,81096	1	0	0	0	0	0	0	0	0	0	0	0
56	3	1	2	0	1	2	3	1	1	48,30334	4	1	0	0	0	0	0	0	0	3	1	2
65	4	1	1	0	1	2	3	2	2	24,28026	1	0	1	1	0	0	0	0	0	4	1	3
48	3	1	2	0	3	3	3	2	1	33,15988	4	0	1	0	0	0	0	0	0	1	0	0
53	3	1	2	1	1	2	3	1	1	28,73469	3	0	1	0	0	0	0	0	0	1	0	0
50	3	1	2	0	1	3	3	2	2	25,71101	3	0	0	0	0	0	0	0	0	1	0	0
23	1	1	3	0	2	3	1	1	2	24,11151	1	0	0	0	0	0	0	0	0	0	0	0
67	4	1	1	0	1	3	2	1	1	28,68011	3	1	1	0	0	1	0	0	0	4	1	3
21	1	1	2	0	2	2	1	2	1	22,09317	1	0	0	0	0	0	0	0	0	0	0	0
75	4	1	2	1	1	1	2	1	1	24,24242	1	0	1	0	0	0	0	0	0	2	1	1
77	4	1	2	0	1	3	3	1	2	27,47563	3	1	0	0	0	0	1	0	0	7	1	3
54	3	1	1	0	1	3	3	1	1	31,2213	4	1	1	0	0	0	0	0	0	5	1	3
25	2	1	5	0	2	3	1	2	1	27,61341	3	0	0	0	0	0	0	0	0	0	0	0
24	1	1	1	0	2	2	1	2	1	24,04934	1	0	0	0	0	0	0	0	0	0	0	0
25	2	1	2	0	2	3	2	2	1	25,14742	3	0	0	0	0	0	0	0	0	0	0	0
20	1	1		0	2	2	1	2	1	18,82679	1	0	0	0	0	0	0	0	0	0	0	0
50	3	1	3	1	3	3	3	1	1	32,44997	4	0	1	0	0	0	0	0	0	1	0	0
28	2	1	3	0	1	3	3	2	2	21,13271	1	0	0	0	0	0	0	0	0	0	0	0
18	1	1	2	1	2	2	2	2	2	24,96495		0	0	0	0	0	0	0	0	0	0	0
50	3	1	2	0	1	3	3	1	1	26,10656	3	0	0	0	0	0	0	0	0	1	0	0
24	1	1	4	1	2	2	1	2	1	25,01352	3	0	0	0	0	0	0	0	0	0	0	0
80	4	1	1	0	3	1	2	1	2	32,14025	4	1	1	0	0	0	0	0	0	8	1	3
42	2	1	2	1	3	3	3	1	2	29,06122	3	1	1	0	1	0	1	0	1	7	1	3
31	2	1	2	0	2	2	2	1	1	30,18959	4	0	0	0	0	0	0	0	0	0	0	0
56	3	1	2	0	1	2	3	1	1	23,88844	1	0	1	0	0	0	0	0	0	1	0	0
25	2	1	2	1	2	2	1		2	24,16327	1	0	0	0	0	0	0	0	0	0	0	0
52	3	1	4	0	1	3	2	2	2	27,99474	3	1	0	0	0	0	0	0	0	2	1	1
43	2	1	1	0	1	2	2	2	2	33,88175	4	0	0	0	0	1	0	0	0	2	1	1
19	1	1	2	0	2	2	1	2	1	21,7982	1	0	0	0	0	0	0	0	0	0	0	0
70	4	1	3	0	3	1	2	1	2	28,73175	3	1	1	1	0	0	0	0	0	5	1	3
54	3	1	5	1	1	2	3	2	2	27,77031	3	0	1	0	0	0	0	0	0	1	0	0
23	1	1	4	1	2	3		2	1	23,18339	1	0	0	0	0	0	0	0	0	0	0	0
24	1	1	4	0	2	3	2	2	2		4	0	0	0	0	0	0	0	0	1	0	0
70	4	1	1	0	1	3	3	1	2	24,22145	1	1	0	0	0	0	0	0	0	1	0	0
28	2	1	2	0	1	3	3	2	1	31,67347	4	0	1	0	0	0	0	0	0	1	0	0
63	3	1	1	0	1	3	2	1	2	31,2213	4	0	1	0	0	0	0	0	0	1	0	0
68	4	1	1	0	1	3	3	2	2	25,68956	3	0	1	0	0	1	0	0	0	2	1	1
37	2	1	1	0	1	3	3	1	1	25,82645	3	1	1	1	0	0	1	0	0	8	1	3
49	3	1	1	0	1	3	3	2	1	28,4055	3	1	1	0	0	0	0	0	0	4	1	3
19	1	1	1	0	2	2	1	2	1	18,28572	2	0	0	0	0	0	1	0	0	1	0	0
51	3	1	3	0	1	2		2	2	21,79931	1	0	0	0	0	0	0	0	0	1	0	0
18	1	1	2	0	2	2	1	2	1	19,5	1	0	0	0	0	0	0	0	0	0	0	0
53	3	1	1	0	1	3	3	2	2	25,01352	3	0	0	0	0	0	0	0	0	0	0	0
31	2	1	1	0	2	3	2	2	1	27,13141	3	0	0	0	0	0	0	0	0	2	1	1
23	1	1	2	0	2	3	1	2	1	26,72993	3	0	0	0	0	0	1	0	0	1	0	0
32	2	1	2	0	1	3	3	2	1	24,56747	1	0	0	0	0	0	0	0	0	0	0	0
48	3	1	1	0	3	2	3	2	1	21,67881	1	0	0	0	0	0	0	0	0	1	0	0
38	2	1	2	0	2	3	3	2	1	26,12245	3	0	1	0	0	0	0	0	0	1	0	0
71	4	1	2	0	1	3	3	1	2	31,43982	4	1	0	0	0	0	0	0	0	2	1	1
48	3	1	1	0	3	2	2	2	1	18,36547	2	0	0	0	0	0	0	0	0	0	0	0
33	2	1	4	0	1	3	2	1	1	23,67125	1	0	1	0	0	1	0	0	0	2	1	1
85	4	1	1	1	1	1	2	1	1	35,71304	4	1	1	0	0	0	0	0	0	4	1	3
56	3	1	1	1	1	1	2	1	2	35,9375	4	1	0	0	0	0	1	0	0	5	1	3
58	3	1	1	0	1		2	1	1	26,29657	3	0	1	0	0	0	0	0	0	1	0	0
24	1	1	1	0	2	2	2	2	1	24,86685	1	0	0	0	0	0	0	0	0	0	0	0
31	2	1	4	0		2	2	2	2	34,28571	4	0	0	0	0	0	1	0	0	2	1	1
62	3	1	1	0	1	2		1	1	25,71166	3	1	0	0	0	0	0	0	0	1	0	0
29	2	1	4	0	2	2	3	2	1	24,39106	1	0	0	0	0	0	0	0	0	0	0	0
78	4	1	2	0	1	3	3	2	1	28,28283	3	0	0	0	0	0	0	0	0	0	0	0
65	4	1	2	0	1	2	3	2	1	32,28306	4	1	0	0	0	0	0	0	0	1	0	0
22	1	1	5	1	2	2	1	1	1	21,29529	1	0	0	0	0	0	0	0	0	0	0	0
67	4	1	1	0	1	1	2	1	2	19,59184	1	1	0	0	0	0	0	0	0	1	0	0
60	3	1	2	0	1	3	3	1	2	26,82742	3	1	0	0	0	0	0	0	0	1	0	0
31	2	1	3	1	2	2	2	1	2	25,01352	3	0	0	0	0	0	0	0	0	1	0	0
24	1	1	3	1	2	2	2	2	1	22,3403	1	0	0	0	0	0	0	0	0	0	0	0
65	4	1	3	0	1	3	2	1	2	29,29688	3	1	0	0	0	0	0	0	0	1	0	0
25	2	1	3	1	2	3	2	2	1	26,13306	3	0	0	0	0	0	1	0	0	1	0	0
18	1	1	1	1	2	2	1	2	1	18,51354	1	0	0	0	0	0	0	0	0	0	0	0
31	2	1	2	1	1	3	2	1	1	34,31611	4	0	0	0	0	0	0	0	0	2	1	1
25	2	1	1	0	1	3	3	2	1	22,34352	1	0	0	0	0	0	0	0	0	0	0	0
24	1	1	2	0	2	3	2	1	1	20,98765	1	0	0	0	0	0	1	0	0	1	0	0
36	2	1	1	0	1	3	3	1	1	25,76298	3	0	0	0	0	0	0	0	0	0	0	0
55	3	1	1	0	1	3	3	2	1	29,86055	3	1	0	0	0	0	0	0	0	1	0	0
67	4	1	1	0	1	2	3	1	1	28,3737	3	0	0	1	0	0	0	0	0	1	0	0
88	4	1	2	0	1	1	2	1	2		4	0	1	0	0	0	0	0	0	2	1	1
78	4	1	3	1	1	1	1	1	2	34,96358	4	0	0	0	0	0	0	0	0	4	1	3
52	3	1	1	0	1	2	2	1	2	31,45643	4	1	0	1	0	0	0	0	0	2	1	1
67	4	1	1	0	1	2	3	1	1	28,3737	3	0	0	1	0	0	0	0	0	1	0	0
32	2	1	2	0	1	3	3	2	2	24,4898	1	0	0	0	0	0	0	0	0	0	0	0
44	2	1	2	0	1	3	3	2	2	22,85714	1	0	0	0	0	1	0	0	0	1	0	0
19	1	1	2	0	2	2	1	2		30,44983	4	0	0	0	0	0	0	0	0	0	0	0
70	4	1	1	0	1	3	3	1	1	27,10204	3	1	0	0	0	0	0	0	0	2	1	1
48	3	1	3	0	2	3	3	1	1	27,77778	3	1	0	0	0	0	0	0	0	1	0	0
25	2	1	3	1	2	2	2	2	1	21,2585	1	0	0	0	0	0	0	0	0	0	0	0
22	1	1	1	1	2	2	1	2	1	27,76343	3	0	0	0	0	0	0	0	0	0	0	0
55	3	1	2	1	3	2	2	1	2	30,69388	4	0	0	0	0	0	0	0	0	0	0	0
83	4	1	2	1	1	2	2	1	1	31,25	4	1	1	0	0	0	0	0	0	3	1	2
18	1	1	1	0	2	2	1	1	1	20,28123	1	0	0	0	0	0	1	0	0	1	0	0
76	4	1	2	0	1	3	3	2	1	24,4898	1	0	1	0	0	1	0	0	0	5	1	3
31	2	1	1	0	1	3	2	2	1	21,73651	1	0	0	0	0	0	0	0	0	0	0	0
58	3	1	2	0	1	2	2	1	2	25,65437	3	1	0	0	0	0	0	0	0	1	0	0
50	3	1	1	0	1	2	3	2	2	28,4055	3	0	1	0	0	0	0	0	0	1	0	0
28	2	1	1	0	2	3	2	2	2	28,73469	3	0	0	0	0	0	1	0	0	1	0	0
69	4	1	4	1	1	1	2	1	2	21,77384	1	1	1	0	0	0	0	0	0	5	1	3
24	1	1	2	0	2	3	2	2	2	26,27728	3	0	0	0	0	0	0	0	0	1	0	0
48	3	1	3	0	1	3	2	1	1	25,60554	3	0	0	0	0	1	0	0	0	2	1	1
46	3	1	2	0	1	3	3	2	2	29,63989	3	0	0	0	0	0	0	0	0	0	0	0
43	2	1	1	0	1	3	3	1	2	25,56495	3	0	0	0	0	0	0	0	0	1	0	0
30	2	1	1	0	1	3	2	1	2	27,04165	3	0	0	0	0	0	0	0	0	0	0	0
59	3	1	1	0	1	3	3	1	1	29,98359		1	0	0	0	0	0	0	0	1	0	0
34	2	1	3	1	2	2	2	2	2	31,91222	4	0	0	0	0	0	0	0	0	0	0	0
50	3	1	3	1	1	3	3	1	1	31,55588	4	0	0	0	0	0	0	0	0	0	0	0
24	1	1	4	1	2	2	1	2	2	26,42357	3	0	0	0	0	0	0	0	0	1	0	0
45	3	1	4	0	1	3	3	2	2	23,04002	1	0	1	0	0	0	0	0	0	1	0	0
78	4	1	2	0	1	1	2	2	2	24,74745	1	1	1	0	0	0	0	0	0	2	1	1
74	4	1	1	0	1	3	2	1	1	25,60554	3	0	0	0	0	0	0	0	0	1	0	0
74	4	1	3	0	1		2	1	1	24,24242	1	1	1	0	0	0	0	0	0	2	1	1
29	2	1	1	0	1	3	2	1	2	20,51509	1	0	0	0	0	0	0	0	0	0	0	0
31	2	1	1	0	1	2	3	1	2	33,0168	4	0	0	0	0	0	0	0	0	0	0	0
70	4	1	1	0	1	2	2	1	1	25,0995	3	1	0	0	0	0	0	0	0	1	0	0
80	4	1	2	0	1	3	3	1	2	30,1194	4	0	0	0	0	0	0	0	0	4	1	3
27	2	1	5	1	2	3	2	1	1	27,75749	3	0	0	0	0	0	0	0	0	0	0	0
29	2	1	4	0	2	3	3	2	2	27,77778	3	0	0	0	1	1	0	0	0	2	1	1
44	2	1	1	0	1	3	3	2	1	25,24934	3	0	1	0	0	0	0	0	0	1	0	0
27	2	1	2	0	2	3	3	2	1	25,43647	3	0	0	0	0	0	0	0	0	1	0	0
24	1	1	4	0	2	3	2	2		25,73708	3	0	0	0	0	0	0	0	0	0	0	0
20	1	1	1	0	2	3	1	1	1	28,25485	3	0	0	0	0	0	0	0	0	0	0	0
18	1	1	3	0	2	2	1	1	1	28,36752	3	0	0	0	0	0	0	0	0	1	0	0
38	2	1	2	1	1	3	3	2	2	24,85837	1	0	0	0	0	0	0	0	0	1	0	0
28	2	1	4	0	2	3	2	2	1	24,7721	1	0	0	0	0	0	0	0	0	0	0	0
43	2	1	5	1	1	3	3	2	2	28,37822	3	0	0	0	0	0	0	0	0	0	0	0
29	2	1	1	1	2	3	2	2	1	22,9854	1	0	0	0	0	0	0	0	0	0	0	0
46	3	1	1	0	1	2	2	2	1	25,97868	3	1	0	0	0	0	0	0	0	1	0	0
27	2	1	2	0	2	3	1	2	1	25,45807	3	0	0	0	0	0	0	0	1	1	0	0
28	2	1	4	0	2	3	2	1	2	28,23388	3	0	0	0	0	0	0	0	0	0	0	0
82	4	1	1	0	3	3	3	1	1	27,42857	3	1	1	0	0	0	0	0	0	5	1	3
28	2	1	5	1	1	3	2	1	2	26,49302	3	0	0	0	0	0	0	0	0	0	0	0
22	1	1	1	1	2	2	1	2	2	27,14681	3	0	0	0	0	0	0	0	0	0	0	0
41	2	1	1	0	1	3	3	2	2	25,30864	3	0	0	0	0	0	0	0	0	0	0	0
22	1	1	3	0	2	2	1	2	1	20,98399	1	0	0	0	0	0	0	0	0	0	0	0
38	2	1	4	0	1	1	3	1	1	25,48476	3	0	1	0	0	0	0	0	0	1	0	0
54	3	1	2	0	1	3	3	2	1	31,07354	4	1	1	0	0	0	0	0	0	2	1	1
18	1	1	2	0	2	2	1	2	1	23,04002	1	0	0	0	0	0	0	0	0	0	0	0
60	3	1	2	0	1	2	3	1	2	27,16692	3	1	1	0	0	0	0	0	0	3	1	2
36	2	1	3	1	1	3	2	2	1	24,07407	1	0	0	0	0	0	1	0	1	2	1	1
28	2	1	2	0	1	3	2	1	2	28,92834	3	0	0	0	0	0	0	0	0	0	0	0
48	3	1	2	0	1	3	3	2	1	25,01352	3	0	0	0	0	0	0	0	0	0	0	0
29	2	1	1	0	2	3	2	1	2	21,91381	1	0	0	0	0	0	0	0	0	0	0	0
81	4	1	2	1	1	1	1	1	1	25,60554	3	1	0	0	0	0	0	0	0	1	0	0
46	3	1	2	1	1	2	3	1	2	28,73469	3	1	0	0	0	0	0	0	0	2	1	1
26	2	1	4	0	2	3	3	1	2	23,14815	1	0	0	0	0	0	0	0	0	0	0	0
50	3	1	5	1	1	3	3	2	2	27,17312	3	0	0	0	0	0	0	0	0	0	0	0
22	1	1	1	0	2	2	1	2	2	20,06173	1	0	0	0	0	0	0	0	0	0	0	0
83	4	1	1	0	1	1	2	2	2	23,4375	1	0	1	0	0	0	0	0	0	2	1	1
33	2	1	1	1	1	3	2	2	1	25,24934	3	0	0	0	0	0	0	0	0	0	0	0
35	2	1	4	0	1	2	3	1	2	34,60208	4	0	0	0	0	0	0	0	0	0	0	0
45	3	1	2	0	1	3	3	1	2	27,77778	3	0	0	0	0	0	0	0	0	1	0	0
27	2	1	1	0	1	2	2	1	2	28,27468	3	1	0	0	0	0	0	0	0	2	1	1
22	1	1	4	0	2	3	2	2	1	32,40741	4	0	0	0	0	0	0	0	0	0	0	0
29	2	1	4	0	2	3	2	2	1	26,57313	3	0	0	0	0	0	0	0	0	1	0	0
18	1	1	2	1	2	2	1	2	1	21,95248	1	0	0	0	0	0	0	0	0	0	0	0
30	2	1	5	0	2	3	3	2	1	24,16327	1	0	0	0	0	0	0	0	0	0	0	0
64	3	1	2	1	1	1	2	2	1	36,13134	4	0	0	0	0	0	0	0	0	0	0	0
80	4	1	1	0	1	3	2	2	1	24,6755	1	0	1	0	0	0	0	0	0	2	1	1
48	3	1	3	0	1	3	3	1	1	28,07632	3	1	1	0	0	0	0	0	0	3	1	2
27	2	1	1	0	1	3	2	2	1	24,85795	1	0	0	0	0	0	0	0	0	0	0	0
28	2	1	4	0	2	2	2	1	2	29,41176	3	0	0	0	0	0	0	0	0	0	0	0
23	1	1	4	0	2	3	1	1	2	25,53545	3	0	0	0	0	0	0	0	0	0	0	0
22	1	1	3	0	2	3	2		1	33,74242	4	0	0	0	0	0	0	0	0	0	0	0
67	4	1	3	1	1	2	2	1	2	22,03857	1	0	1	0	0	0	0	0	0	1	0	0
60	3	1	5	1	1	2	3	1	2	32,87197	4	0	1	0	0	0	0	0	1	4	1	3
39	2	1	2	1	1	3	1	1	1	42,61364	4	0	0	0	0	0	0	0	0	0	0	0
52	3	1	2	1	2	2	3	1	1	27,42857	3	0	0	0	0	0	0	0	0	0	0	0
56	3	1	1	1	1	3	2	2	2	22,22906	1	0	0	0	0	0	0	0	0	0	0	0
32	2	1	1	0	1	2	3	2	2	24,7721	1	0	0	0	0	0	0	0	0	0	0	0
23	1	1	1	0	2	2	2	1	1	17,70858	2	0	0	0	0	0	0	0	0	0	0	0
39	2	1	1	0	3	3	3	2	1	21,4996	1	0	0	0	0	0	0	0	0	0	0	0
82	4	1	1	0	3	3	3	2	1	24,09297	1	0	0	0	0	0	0	0	0	1	0	0
60	3	1	1	0	1	3	3	1	2	28,39506	3	1	1	0	1	0	0	0	0	3	1	2
77	4	1	1	1	1	1	2	1	2	25,71166	3	0	0	0	0	0	0	0	0	1	0	0
45	3	1	1	0	1	2	2	1	2	28,40055	3	0	0	0	0	0	0	0	0	0	0	0
51	3	1	2	0	1	2	3	1	2	31,14187	4	1	0	0	0	0	0	0	0	1	0	0
28	2	1	4	0	2	3	2	2	2	22,78331	1	0	0	0	0	0	0	0	0	0	0	0
26	2	1	3	0	2	3	2	2	1	26,02617	3	0	0	0	0	0	0	0	0	0	0	0
65	4	1	5	1	1	1	2	1	2	26,23457	3	1	1	0	0	0	1	0	0	5	1	3
25	2	1	2	0	2	3	1	2	1	25,71166	3	0	0	0	0	0	0	0	0	0	0	0
61	3	1	2	0	1	3	2	1	2	24,38272	1	0	1	0	0	0	0	0	0	2	1	1
20	1	1	1	0	2	2	2	2	1	22,49135	1	0	0	0	0	0	0	0	0	0	0	0
62	3	1	1	0	1	1	2	1	2	27,47563	3	0	0	0	0	0	0	0	0	0	0	0
61	3	1	3	0	1	3	3	1	2	25,35154	3	0	0	0	0	1	0	0	0	1	0	0
27	2	1	1	0	1	3	2	1	2	32,65306	4	0	0	0	0	0	0	0	0	1	0	0
26	2	1	3	0	1	3	2	2	1	22,64219	1	0	0	0	0	0	0	0	0	0	0	0
19	1	1	2	0	2	2	1	2	2	25,08286	3	0	0	0	0	0	0	0	0	0	0	0
28	2	1	1	1	2	3	1	2	2	25,86451	3	0	0	0	0	0	0	0	0	0	0	0
22	1	1	1	0	2	2	1	2	1	27,45061	3	0	0	0	0	0	0	0	0	0	0	0
35	2	1	1	0	1	2	2	2	2	25,10633	3	0	0	0	0	0	0	0	0	0	0	0
50	3	1	2	0	1	3	3	2	1	26,88095	3	0	0	0	0	0	0	0	0	0	0	0
65	4	1	1	0	1	2	2	1	2	27,71769	3	0	0	0	0	0	0	0	0	0	0	0
27	2	1	2	0	2	3	2	2	1	22,16067	1	0	0	0	1	1	0	0	0	2	1	1
21	1	1	2	0	2	3	1	2	1	29,41176	3	0	0	0	0	0	0	0	0	0	0	0
26	2	1	1	0	2	3	2	2	2	26,27728	3	0	0	0	0	0	0	0	0	0	0	0
37	2	1	2	0	1	3	2	2	1	24,83565	1	0	0	0	0	0	0	0	0	0	0	0
48	3	1	3	1	1	3	3	2	1	24,69136	1	0	0	0	0	0	0	0	0	1	0	0
25	2	1	3	1	2	3	2	2	1	21,71807	1	0	0	0	0	0	0	0	0	0	0	0
32	2	1	1	0	1	3	2	1	1	28,59676	3	0	0	0	0	0	1	0	0	1	0	0
58	3	1	1	0	1	3	3	2	1	21,87755	1	0	0	0	0	0	0	0	0	0	0	0
51	3	1	1	0	2	3	2	1	2	25,05736	3	0	1	0	0	0	0	0	0	1	0	0
26	2	1	1	0	1	2	3	2	2	29,72652	3	0	0	0	0	0	0	0	0	0	0	0
55	3	1	3	0	1	3	3	1	1	24,75546	1	0	1	0	0	0	0	0	0	1	0	0
47	3	1	2	0	1	3	3	1	1	25,61728	3	0	1	0	0	1	1	0	0	5	1	3
27	2	1	1	0	2	3	2	2	1	25,2092	3	0	0	0	0	0	0	0	0	0	0	0
29	2	1	5	1	2	3	3	1	2	27,7323	3	0	1	0	0	0	0	0	0	1	0	0
47	3	1	3	0	1	3	3	1	1	27,77778	3	1	0	0	0	1	0	0	0	2	1	1
34	2	1	1	0	2	3	2	2	2	27,77778	3	0	1	0	0	0	0	0	0	1	0	0
37	2	1	3	1	2	3	3	2	1	23,23563	1	0	0	0	0	0	0	0	0	0	0	0
84	4	1	2	0	3	1	1	2	2	27,34375	3	1	1	0	0	0	1	0	0	7	1	3
30	2	1	1	0	2	3	3	1	2	28,4055	3	1	0	0	0	0	0	0	0	1	0	0
44	2	1	2	0	1	3	3	1	1	25,24934	3	0	0	0	0	0	0	0	0	0	0	0
60	3	1	2	0	1	3	3	1	2	26,77551	3	1	1	1	0	0	0	0	0	3	1	2
66	4	1	1	0	1	1	2	1	2	27,10204	3	0	0	0	0	1	0	0	0	2	1	1
53	3	1	2	0	1	3	3	2	1	29,06977	3	0	0	0	0	0	0	0	0	0	0	0
30	2	1	1	1	2	3	2	1	2	23,38869	1	0	0	0	0	0	0	0	0	0	0	0
25	2	1	1	1	2	3	2	1	2	21,97134	1	0	0	0	0	0	0	0	0	0	0	0
50	3	1	1	0	3	2	3	1	2	30,8642	4	0	0	0	0	0	0	0	0	1	0	0
59	3	1	3	0	1	3	3	1	1	27,35884	3	0	0	0	0	0	0	0	0	0	0	0
50	3	1	2	1	1	2	2	2	2	24,93075		1	0	0	0	0	0	0	0	1	0	0
28	2	1	3	0	2	3	3	2	1	22,85714	1	0	0	0	0	0	0	0	0	0	0	0
22	1	1	3	0	2	2	1	1	1	21,04982	1	0	0	0	0	0	0	0	0	0	0	0
30	2	1	1	0	1	2	1	1	2	22,46003	1	0	0	0	0	0	0	0	0	0	0	0
35	2	1	1	0	2	3	3	2	1	26,27728	3	0	0	1	0	0	0	0	0	1	0	0
66	4	1	1	0	1	3	3	1	1	37,03704	4	1	1	0	0	0	0	0	0	2	1	1
45	3	1	3	0	1	2	2	2	2	27,75749	3	0	0	0	0	0	0	0	0	0	0	0
67	4	1	4	1	1	1	2	1	2	32,27079	4	0	0	0	0	0	0	0	0	2	1	1
23	1	1	2	0	2	2	2	2	1	26,88172	3	0	0	0	0	0	0	0	0	0	0	0
22	1	1	1	0	2	3	1	2	1	18,1662	2	0	0	0	0	0	0	0	0	0	0	0
30	2	1	3	0	2	3	3	2	1	27,11777	3	0	0	0	0	0	0	0	0	0	0	0
19	1	1	1	0	2	2	1	2	1	24,22145	1	0	0	0	0	0	1	0	0	1	0	0
60	3	1	2	0	1	3	3	1	2	24,69136	1	0	0	0	0	1	0	0	0	1	0	0
41	2	1	3	0	2	3	3	2	1	29,72652	3	0	1	0	0	0	0	0	0	2	1	1
47	3	1	1	0	1	2	2	2	1	27,45061	3	0	0	0	0	0	1	0	0	1	0	0
34	2	1	2	0	1	2	2	1	2	23,03004	1	0	0	0	0	0	0	0	0	0	0	0
40	2	1	2	0	1	3	3	2	1	37,02708	4	1	0	0	0	0	0	0	0	1	0	0
61	3	1	1	1	1	1	3	1	1	29,38775	3	0	0	0	0	0	0	0	0	0	0	0
89	4	1	3	0	3	1	2	1	1	28,65014	3	1	0	0	0	0	0	0	0	2	1	1
41	2	1	1	0	1	2	3	1	2	25,42002	3	0	0	0	0	0	0	0	0	0	0	0
73	4	1	2	0	1	3	3	2	1	25,59221	3	0	0	0	0	0	0	0	0	0	0	0
26	2	1	2	0	2	3	2	2	1	24,41928	1	0	0	0	0	0	0	0	0	0	0	0
28	2	1	3	0	1	3	2	1	1	24,4898	1	0	0	0	0	0	0	0	0	0	0	0
25	2	1	3	1	2	3	1	1	1	28,60476	3	0	0	0	0	0	0	0	0	1	0	0
33	2	1	2	1	2	3	2	2	1	23,35564	1	0	0	0	0	0	0	0	0	0	0	0
50	3	1	2	0	1	3	3	2	1	23,14815	1	0	0	0	0	0	0	0	0	0	0	0
36	2	1	2	0	1	2	2	1	2	32,28306	4	0	0	0	0	0	0	0	0	0	0	0
60	3	1	4	0	1	3	2	2	2	36,75365	4	0	0	0	0	0	1	0	0	1	0	0
22	1	1	1	0	2	2	2	2	1	27,7551	3	0	0	0	0	0	0	0	0	0	0	0
25	2	1	1	0	2	3	2	2	1	28,08163	3	0	0	0	0	0	0	0	0	0	0	0
26	2	1	3	0	2	3	2	1	1	37,65432	4	0	0	0	0	0	0	0	0	0	0	0
30	2	1	2	0	2	3	3	1	2	24,7721	1	0	0	0	0	0	0	0	0	0	0	0
21	1	1	3	0	2	3	1	1	2	27,13141	3	0	0	0	0	0	0	0	0	0	0	0
40	2	1	1	0	1	3	3	2	1	24,24242	1	0	1	0	0	0	0	0	0	1	0	0
25	2	1	2	0	2	2	1	2	2	23,84978	1	0	0	0	0	0	0	0	0	0	0	0
27	2	1	3	1	1	3	2	1	1	28,05571	3	0	0	0	0	0	0	0	0	0	0	0
25	2	1	4	0	2	3	1	2	1	20,51509	1	0	0	0	0	0	0	0	0	0	0	0
63	3	1	1	0	3	2	2	1	2	21,60494	1	0	1	0	0	0	0	0	0	3	1	2
28	2	1	1	1	1	3	2	1	2	24,25867	1	0	0	0	0	0	0	0	0	0	0	0
65	4	1	1	1	1	3	2	2	2	25,9909	3	0	0	0	0	0	0	0	0	1	0	0
26	2	1	1	1	2	3	2	1	2	24,69136	1	0	1	0	0	0	0	0	0	1	0	0
25	2	1	5	1	2	3	2	2	1	22,22222	1	0	0	0	0	0	0	0	0	0	0	0
38	2	1	3	0	1	2	2	1	1	26,92744	3	0	0	0	0	0	0	0	0	0	0	0
29	2	1	4	1	2	3	2	2	2	24,91532		0	0	0	0	0	0	0	0	0	0	0
26	2	1	2	0	2	3	3	2	1	26,23457	3	0	1	0	0	0	0	0	0	1	0	0
73	4	1	1	0	1	3	3	1	2	29,29688	3	1	1	1	0	0	0	0	0	3	1	2
42	2	1	2	0	2	3	3	2	1	27,61341	3	0	0	0	0	0	0	0	0	0	0	0
51	3	1	2	0	3	2	3	2	1	25,38147	3	1	1	0	0	0	0	0	0	2	1	1
19	1	1	3	1	2	2	1	2	1	25,35154	3	0	0	0	0	0	0	0	0	0	0	0
30	2	1	3	1	2	3	2	2	1	26,12245	3	0	0	0	0	0	0	0	0	0	0	0
30	2	1	2	0	1	3	3	1	2	35,55324	4	0	0	0	0	0	0	0	0	0	0	0
27	2	1	1	0	2	3	2	2	1	25,7725	3	0	0	0	0	0	0	0	0	0	0	0
22	1	1	3	0	2	2	1	1	1	30,47797	4	0	0	0	0	0	0	0	0	0	0	0
73	4	1	1	0	1	2	3	1	2	29,06877	3	1	0	0	0	0	0	0	0	2	1	1
72	4	1	2	0	1	1	2	1	2	25,30864	3	1	0	0	0	0	0	0	0	4	1	3
35	2	1	1	0	1	3	2	2	1	24,93075		0	0	1	0	0	0	0	0	1	0	0
18	1	1	2	0	2	2	1	2	1	19,36983	1	0	0	0	0	0	0	0	0	0	0	0
59	3	1	1	0	1	2	3	1	2	23,87511	1	0	1	0	0	0	0	0	0	1	0	0
43	2	1	2	0	1	3	3	2	2	29,32099	3	0	1	1	0	0	0	0	0	2	1	1
27	2	1	1	0	2	2	2	1	2	19,66231	1	0	0	0	0	0	0	0	0	0	0	0
35	2	1	4	0	1	3	3	2	2	27,4406	3	0	0	0	0	0	0	0	0	0	0	0
28	2	1	2	0	1	3	2	1	1	26,12245	3	0	1	0	0	0	0	0	0	2	1	1
68	4	1	2	0	1	2	2	1	2	24,4418	1	0	1	0	0	1	0	0	1	5	1	3
63	3	1	1	0	3	2	3	1	2	26,54321	3	0	1	0	0	0	0	0	0	2	1	1
26	2	1	1	0	2	3	3	1	2	20,52892	1	0	0	0	0	0	0	0	0	0	0	0
28	2	1	3	1	2	3	3	2	1	21,22449	1	0	0	0	0	0	0	0	0	0	0	0
75	4	1	4	1	1	2	2	1	1	29,7442	3	1	1	0	0	0	0	0	0	4	1	3
54	3	1	3	0	1	3	3	1	1	29,70801	3	0	0	0	0	0	0	0	0	0	0	0
31	2	1	1	1	2	2	2	2	1	25,61728	3	1	0	0	0	0	0	0	0	1	0	0
77	4	1	2	0	1	1	3	1	2	26,37024	3	0	1	0	0	0	0	0	0	6	1	3
48	3	1	2	1	1	3	2	1	2	24,6755	1	0	0	0	0	0	0	0	0	0	0	0
33	2	1	2	0	2	3	3	1	2	28,73175	3	0	1	0	0	0	0	0	0	1	0	0
41	2	1	1	0	3	3	2	2	2	30,36735	4	0	0	0	0	0	0	0	0	0	0	0
29	2	1	4	0	2	3	2	2	2	21,62965	1	0	0	0	0	0	0	0	0	0	0	0
33	2	1	2	1	1	3	3	1	2	27,90652	3	0	0	0	0	0	0	0	0	0	0	0
26	2	1	4	0	2	3	2	2	2	23,18367	1	0	0	0	0	0	0	0	0	0	0	0
23	1	1	3	1	2	2	1	2	1	21,91358	1	0	0	0	0	1	0	0	0	1	0	0
45	3	1	1	0	1	3	3	1	1	27,77778	3	0	0	0	0	0	0	0	0	0	0	0
36	2	1	4	0	2	2	2	2	1	27,11777	3	0	1	0	0	0	0	0	0	1	0	0
46	3	1	1	0	1	2	2	2	1	25,97868	3	1	0	0	0	0	0	0	0	1	0	0
47	3	1	2	0	3	2	3	2	1	32,60476	4	0	0	0	0	0	1	0	0	1	0	0
89	4	1	1	0	1	2	3	1	2	24,4898	1	0	0	0	0	0	0	0	0	0	0	0
35	2	1	1	0	1	3	2	2	1	24,93075		0	0	1	0	0	0	0	0	1	0	0
	4							2	1	31,1622	4	0	0	0	0	0	0	0	0	0	0	0
